# Supplementary material for: Forecasting stock prices with long-short term memory neural network based on attention mechanism
Source: PLoS One. 2020 Jan 3;15(1):e0227222. doi: 10.1371/journal.pone.0227222 (PMC6941898; doi:10.1371/journal.pone.0227222)
Supplement: S1 File — (ZIP) [file pone.0227222.s001.zip]

Archive with 3 entries (3 files):
- HSI stock data used in the paper.csv
- S&P 500 stock data used in the paper.csv
- DJIA stock data used in the paper.csv
