# Supplementary material for: Forecasting stock prices with long-short term memory neural network based on attention mechanism
Source: PLoS One. 2020 Jan 3;15(1):e0227222. doi: 10.1371/journal.pone.0227222 (PMC6941898; doi:10.1371/journal.pone.0227222)
Supplement: S1 File — (ZIP) [file pone.0227222.s001.zip › HSI stock data used in the paper.csv]

Date	Open	High	Low	Close	Adj Close	Volume
2002/1/2	11368.12988	11368.12988	11241.62988	11350.84961	11350.84961	106074600
2002/1/3	11348.79981	11447	11348.79981	11423.51953	11423.51953	274626200
2002/1/4	11547.00977	11727.80957	11547.00977	11702.15039	11702.15039	362553600
2002/1/7	11687.42969	11905.54981	11687.42969	11892.63965	11892.63965	442387000
2002/1/8	11781.19043	11806.25	11678.05957	11713.70996	11713.70996	279504600
2002/1/9	11711.76953	11783.7002	11369.62988	11440.71973	11440.71973	428711600
2002/1/10	11361.08984	11361.08984	11168.88965	11256.07031	11256.07031	354783400
2002/1/11	11278.86035	11351.75	11085.46973	11166.45996	11166.45996	316216600
2002/1/14	11081.37988	11213.86035	11029.21973	11209.42969	11209.42969	210140000
2002/1/15	11071.49023	11071.49023	10965.24023	11013.58984	11013.58984	230468200
2002/1/16	11035.49023	11080.54981	10910.75	10964.08984	10964.08984	194573800
2002/1/17	10888.11035	11020.20996	10808	11013.83984	11013.83984	221629000
2002/1/18	11023.79004	11065.53027	10934.00977	10972.95996	10972.95996	373829400
2002/1/21	10967.08984	11083.16992	10941.46973	11000.25	11000.25	213151400
2002/1/22	10991.40039	10997.90039	10778.78027	10797.69043	10797.69043	251469600
2002/1/23	10750.98047	10793.07031	10689.05957	10762.13965	10762.13965	225157600
2002/1/24	10796.80957	10847.53027	10690.62988	10741.45996	10741.45996	199480800
2002/1/25	10789	10842.46973	10718.26953	10772.95996	10772.95996	290674000
2002/1/28	10749.08008	10891.58984	10748.09961	10767.45996	10767.45996	257612600
2002/1/29	10774.61035	11041.82031	10744.13965	11014.24023	11014.24023	378839800
2002/1/30	10895.7002	10895.7002	10699.94043	10756.95996	10756.95996	295195000
2002/1/31	10797.99023	10953.57031	10671.76953	10725.29981	10725.29981	267648000
2002/2/1	10764.03027	10827.38965	10673.66016	10691.25	10691.25	192217000
2002/2/4	10680.32031	10806.67969	10661.12988	10721.32031	10721.32031	267871800
2002/2/5	10627.84961	10636.23047	10541.28027	10609.19043	10609.19043	292116000
2002/2/6	10590.25977	10633.12012	10542.29004	10592.38965	10592.38965	238613600
2002/2/7	10556.29004	10601.29981	10393.83008	10409.67969	10409.67969	419402800
2002/2/8	10441.19043	10526.75	10421.48047	10518.99023	10518.99023	259185400
2002/2/11	10596.05957	10843.25977	10596.05957	10832.74023	10832.74023	184738200
2002/2/15	11005.84961	11108.48047	10914.70996	10961.87988	10961.87988	292406600
2002/2/18	10905.49023	11007	10867.82031	11002.80957	11002.80957	181042600
2002/2/19	10997.90039	10997.90039	10794.2002	10840.49023	10840.49023	167326000
2002/2/20	10777.38965	10777.38965	10685.37988	10749.05957	10749.05957	193530200
2002/2/21	10807.92969	10871.09961	10732.62988	10788.90039	10788.90039	186403600
2002/2/22	10730.20996	10730.20996	10579.80957	10664.94043	10664.94043	155752200
2002/2/25	10679	10683.63965	10468.9502	10496.01953	10496.01953	191984600
2002/2/26	10581.79004	10667.57031	10536.74023	10547.12988	10547.12988	207615800
2002/2/27	10541.19043	10757.11035	10524.76953	10648.70996	10648.70996	268262400
2002/2/28	10660.75977	10677.16016	10415.65039	10482.54981	10482.54981	258703600
2002/3/1	10453.87988	10473.01953	10387.49023	10425.30957	10425.30957	186683400
2002/3/4	10593.76953	10720.12012	10561.37988	10704.12012	10704.12012	279649600
2002/3/5	10883.29004	11004.04004	10883.29004	10985.83984	10985.83984	350222000
2002/3/6	10954.75	11040.75	10933.42969	11003	11003	270688800
2002/3/7	11102.36035	11246.30957	11102.36035	11188.07031	11188.07031	483088000
2002/3/8	11201.28027	11331.12012	11201.28027	11233.23047	11233.23047	360931800
2002/3/11	11234.53027	11334.30957	11178.67969	11318.87012	11318.87012	264341400
2002/3/12	11304.91016	11381.84961	11242.23047	11273.86035	11273.86035	275706800
2002/3/13	11214.84961	11306.88965	11185.50977	11217.5	11217.5	239681400
2002/3/14	11202.86035	11333.51953	11163.11035	11303.7002	11303.7002	273105400
2002/3/15	11280.99023	11363.70996	11150.5	11210.25	11210.25	230450200
2002/3/18	11224.32031	11317.75	11168.32031	11230.63965	11230.63965	240821200
2002/3/19	11242.25	11302.38965	11195.07031	11222.83008	11222.83008	305416000
2002/3/20	11136.29981	11176.58984	10996.36035	11036.59961	11036.59961	254339600
2002/3/21	10950.78027	10950.78027	10810.90039	10829.73047	10829.73047	345847200
2002/3/22	10839.87012	10919.45996	10811.87988	10863.07031	10863.07031	211526200
2002/3/25	10855.23047	10867.01953	10785.62012	10836.63965	10836.63965	201915500
2002/3/26	10781.16016	10792.83008	10715.04981	10786.91992	10786.91992	180532500
2002/3/27	10819.84961	11022.83008	10819.84961	10987.87988	10987.87988	250625200
2002/3/28	11025.03027	11075.40039	10972.11035	11032.91992	11032.91992	214855400
2002/4/2	11032.36035	11055.98047	10816.73047	10878.04004	10878.04004	274314600
2002/4/3	10831.23047	10853.87988	10783	10833.95996	10833.95996	144433800
2002/4/4	10766.55957	10838.21973	10747.99023	10831.37012	10831.37012	170815600
2002/4/8	10833.16016	10856.63965	10702.44043	10723.67969	10723.67969	227928200
2002/4/9	10711.08008	10791.08984	10688.69043	10733.69043	10733.69043	144606800
2002/4/10	10692.9502	10692.9502	10610.75977	10643.13965	10643.13965	201435000
2002/4/11	10748.4502	10829.04004	10720.66016	10744.91016	10744.91016	167096400
2002/4/12	10653.82031	10717.54981	10630.41016	10710.48047	10710.48047	159124400
2002/4/15	10720.41016	10764.48047	10697.46973	10727.98047	10727.98047	139528400
2002/4/16	10745.2002	10797.13965	10690.46973	10788.53027	10788.53027	166385800
2002/4/17	10938.69043	11090.58008	10929.07031	11090.58008	11090.58008	352621200
2002/4/18	11102.67969	11222.38965	11070.79981	11217.15039	11217.15039	347360400
2002/4/19	11166.5	11285.04981	11135.04004	11252.17969	11252.17969	322091600
2002/4/22	11259.04004	11301.66992	11134.16992	11139.41992	11139.41992	271805600
2002/4/23	11102.23047	11355.11035	11102.23047	11345.17969	11345.17969	360996000
2002/4/24	11362.65039	11417.46973	11305.65039	11396.57031	11396.57031	301563200
2002/4/25	11394.04004	11439.58984	11351.79004	11409.29004	11409.29004	297909600
2002/4/26	11449.40039	11461.58984	11348.80957	11385.08008	11385.08008	269871600
2002/4/29	11329.91016	11371.12012	11260.87988	11361.49023	11361.49023	204981200
2002/4/30	11337.88965	11497.58008	11317.66016	11497.58008	11497.58008	229571000
2002/5/2	11577.57031	11800.83008	11577.57031	11780.11035	11780.11035	433590600
2002/5/3	11855.90039	11863.62012	11729.84961	11797.21973	11797.21973	450357400
2002/5/6	11771.08008	11845.09961	11671.37988	11736.2002	11736.2002	247907400
2002/5/7	11639.50977	11813.90039	11591.25977	11795.98047	11795.98047	272450800
2002/5/8	11873.25	11890.71973	11699.33008	11768.30957	11768.30957	278468000
2002/5/9	11957.16016	11962.09961	11677.54981	11700.75977	11700.75977	336805000
2002/5/10	11720.45996	11752.95996	11630.04004	11645.90039	11645.90039	201908000
2002/5/13	11653.54981	11772.92969	11650.62012	11733.42969	11733.42969	199682000
2002/5/14	11824.92969	11824.92969	11662.00977	11690.30957	11690.30957	163930400
2002/5/15	11791.53027	11902.70996	11738.08008	11838.36035	11838.36035	258940000
2002/5/16	11838.53027	11839.57031	11762.25	11832.76953	11832.76953	184901800
2002/5/17	11924.62012	12021.71973	11867.38965	11974.61035	11974.61035	321247200
2002/5/21	11959.65039	12006.91992	11687.26953	11753.29004	11753.29004	307963400
2002/5/22	11745.75977	11797.84961	11698.12012	11795.2002	11795.2002	166910400
2002/5/23	11754.45996	11761.67969	11586.51953	11624.75	11624.75	313297800
2002/5/24	11636.86035	11672.99023	11595.58984	11626.78027	11626.78027	218765400
2002/5/27	11608.37988	11612.53027	11526.58984	11564.73047	11564.73047	188013200
2002/5/28	11568.74023	11610.96973	11544.09961	11581.58008	11581.58008	135399600
2002/5/29	11480.9502	11581.66992	11404.29981	11430.66016	11430.66016	248888600
2002/5/30	11413.84961	11413.84961	11268.54004	11380.61035	11380.61035	228221200
2002/5/31	11385.19043	11429.05957	11260.2002	11301.94043	11301.94043	302321400
2002/6/3	11339.2002	11397.37012	11282.75977	11359.79981	11359.79981	176358600
2002/6/4	11279.04981	11317.55957	11204.86035	11312.54981	11312.54981	149651000
2002/6/5	11328.51953	11407.58984	11297.95996	11402.37988	11402.37988	141821800
2002/6/6	11438.61035	11475.19043	11345.61035	11380.76953	11380.76953	167714400
2002/6/7	11274.58984	11325.54004	11236.19043	11284.70996	11284.70996	191775800
2002/6/10	11270.09961	11326.42969	11228.99023	11288.83984	11288.83984	148036000
2002/6/11	11304.73047	11306.42969	11176	11215.01953	11215.01953	179688800
2002/6/12	11167.17969	11167.17969	11117.29981	11147.96973	11147.96973	183371000
2002/6/13	11173.76953	11191.49023	11105.40039	11119.33008	11119.33008	161168400
2002/6/14	11024.58984	11066.75	10940.23047	10955.51953	10955.51953	196360200
2002/6/17	10871.50977	10900.48047	10811.62012	10832.25977	10832.25977	192975200
2002/6/18	10963.37012	10983.71973	10838.86035	10852.04004	10852.04004	216380600
2002/6/19	10843.00977	10865.04004	10612.03027	10673.11035	10673.11035	310921400
2002/6/20	10668.76953	10768.03027	10583.28027	10754.41016	10754.41016	225421000
2002/6/21	10608.94043	10639.45996	10574.03027	10591.86035	10591.86035	212587200
2002/6/24	10544.4502	10674.51953	10509.23047	10657.33984	10657.33984	190405200
2002/6/25	10633.55957	10687.04004	10553.54004	10608.98047	10608.98047	195118400
2002/6/26	10493.12988	10493.12988	10291.16016	10355.91992	10355.91992	371785600
2002/6/27	10472.84961	10531.50977	10411.15039	10518.08984	10518.08984	269425200
2002/6/28	10615.13965	10699.32031	10584.03027	10598.54981	10598.54981	221668200
2002/7/2	10511.12012	10511.12012	10436.45996	10491.75977	10491.75977	188748000
2002/7/3	10407.58008	10627.07031	10407.58008	10579.19043	10579.19043	198686800
2002/7/4	10578.2002	10769.53027	10566.54981	10765.58008	10765.58008	222350200
2002/7/5	10810.38965	10845.87988	10754.28027	10806.16016	10806.16016	160907200
2002/7/8	10923.5	10939.55957	10766.98047	10803.4502	10803.4502	153657600
2002/7/9	10831.12012	10860.63965	10786.37012	10843.15039	10843.15039	124203000
2002/7/10	10774.34961	10829.54004	10747.91992	10787.54004	10787.54004	156649400
2002/7/11	10637.59961	10655.23047	10482.73047	10558.80957	10558.80957	268957600
2002/7/12	10582.57031	10655.28027	10529.91992	10648.29981	10648.29981	207994200
2002/7/15	10556.5	10597.34961	10499.09961	10581.66016	10581.66016	126480400
2002/7/16	10516.63965	10573.07031	10399.66992	10421.49023	10421.49023	182111800
2002/7/17	10336.78027	10362.45996	10213.01953	10335.12012	10335.12012	258112800
2002/7/18	10414.58008	10461.33008	10350.25	10452.54981	10452.54981	169213000
2002/7/19	10370.82031	10377.40039	10280.45996	10325.45996	10325.45996	186130800
2002/7/22	10166.25977	10182.2002	10080.12012	10110.25	10110.25	225025400
2002/7/23	9980.290039	10322.49023	9977.769531	10313.88965	10313.88965	256211600
2002/7/24	10133.65039	10133.65039	9912.959961	9971.990234	9971.990234	268197600
2002/7/25	10143.01953	10165.83008	9872.290039	9884.780273	9884.780273	251086200
2002/7/26	9801.589844	9894.639648	9687.5	9773.120117	9773.120117	262142200
2002/7/29	9873.44043	9983.040039	9829.549805	9975.990234	9975.990234	170356400
2002/7/30	10240.41992	10285.48047	10151.61035	10155.25	10155.25	264124400
2002/7/31	10169.28027	10290.07031	10123.2002	10267.36035	10267.36035	161412800
2002/8/1	10244.53027	10329.04981	10175.08008	10180.01953	10180.01953	173664400
2002/8/2	10026.65039	10058.48047	9968.919922	9991.719727	9991.719727	180663400
2002/8/5	9913.080078	9976.69043	9823.950195	9862.330078	9862.330078	187999200
2002/8/6	9780.179688	9782.889648	9632.980469	9700.69043	9700.69043	228461400
2002/8/7	9883.679688	10007.9502	9851.280273	9977.740234	9977.740234	177157600
2002/8/8	9960.679688	9997.179688	9895.280273	9962.240234	9962.240234	159974200
2002/8/9	10128.70996	10149.90039	10007.42969	10014.05957	10014.05957	173137800
2002/8/12	10039.76953	10039.76953	9929.379883	9959.919922	9959.919922	135721200
2002/8/13	9962.580078	10132.40039	9958.05957	10100.05957	10100.05957	150937200
2002/8/14	10064.62988	10064.62988	9883.089844	9961.349609	9961.349609	195549600
2002/8/15	10123.07031	10264.66016	10123.07031	10219.70996	10219.70996	257063800
2002/8/16	10240.59961	10299.71973	10205.51953	10265.04004	10265.04004	211214000
2002/8/19	10250.40039	10279.25	10166.54004	10246.95996	10246.95996	126512200
2002/8/20	10390.30957	10431.76953	10373.50977	10408.00977	10408.00977	187414000
2002/8/21	10317.71973	10409.30957	10293.70996	10402.25977	10402.25977	190580600
2002/8/22	10452.5	10456.61035	10367	10424	10424	155805400
2002/8/23	10472.7002	10478.65039	10241.17969	10245.69043	10245.69043	167808000
2002/8/26	10232.87988	10263.83008	10192.00977	10226.33008	10226.33008	106866600
2002/8/27	10233.71973	10266.75977	10125.2002	10185.51953	10185.51953	105858200
2002/8/28	10130.37988	10158.69043	10070.28027	10130.25	10130.25	174737600
2002/8/29	10034.17969	10075.26953	9988.860352	10061.15039	10061.15039	183778600
2002/8/30	10034.21973	10089.69043	10004.87012	10043.87012	10043.87012	164391600
2002/9/2	10039.66992	10044.57031	9861.870117	9896.980469	9896.980469	172456200
2002/9/3	9862.389648	9873.110352	9748.179688	9790.679688	9790.679688	203358000
2002/9/4	9643.19043	9830.450195	9629.219727	9820.330078	9820.330078	247492000
2002/9/5	9823.740234	9833.679688	9710.290039	9726.030273	9726.030273	191412400
2002/9/6	9650.94043	9750.900391	9631.730469	9720.860352	9720.860352	219272400
2002/9/9	9781.540039	9783.44043	9672.19043	9723.669922	9723.669922	165390800
2002/9/10	9762.839844	9906.849609	9761.099609	9885.769531	9885.769531	181770400
2002/9/11	9927.730469	9946.009766	9845	9882.349609	9882.349609	63873400
2002/9/12	9871.320313	9954.820313	9807.540039	9896.330078	9896.330078	170804600
2002/9/13	9773.620117	9784	9609.769531	9650.969727	9650.969727	283806000
2002/9/16	9624.839844	9639.469727	9454.919922	9505.129883	9505.129883	322838600
2002/9/17	9605.320313	9732.330078	9563.19043	9707.25	9707.25	296911600
2002/9/18	9517.419922	9517.419922	9401.490234	9474.070313	9474.070313	224988400
2002/9/19	9485.549805	9511.290039	9389.870117	9427.790039	9427.790039	186647200
2002/9/20	9260.469727	9337.860352	9210.94043	9328.219727	9328.219727	220920600
2002/9/23	9295.69043	9322.360352	9219.080078	9314.870117	9314.870117	141863400
2002/9/24	9167.759766	9213.280273	9141.120117	9197.679688	9197.679688	173091000
2002/9/25	9076.830078	9193.80957	9014.580078	9124.910156	9124.910156	205115200
2002/9/26	9251.240234	9286.269531	9206.900391	9270.709961	9270.709961	171300600
2002/9/27	9338.660156	9368.139648	9245.879883	9294.459961	9294.459961	207134800
2002/9/30	9098.929688	9125.929688	9046.959961	9072.209961	9072.209961	221724000
2002/10/2	9227.379883	9241.860352	9062.490234	9109.349609	9109.349609	282008800
2002/10/3	9054.570313	9106.900391	8915	8984.320313	8984.320313	263433200
2002/10/4	8989.650391	9065.519531	8971.919922	9051.370117	9051.370117	236714600
2002/10/7	8844.69043	8936.339844	8844.110352	8931.400391	8931.400391	240968000
2002/10/8	8910.080078	8989.679688	8883.160156	8977.410156	8977.410156	247068200
2002/10/9	8945.959961	8986.009766	8876.620117	8977.349609	8977.349609	222983800
2002/10/10	8808.349609	8863.459961	8772.480469	8858.69043	8858.69043	244729400
2002/10/11	8956.330078	8990.759766	8863.459961	8965.730469	8965.730469	221067800
2002/10/15	9153.25	9348.679688	9131.410156	9336.389648	9336.389648	403547600
2002/10/16	9515.070313	9515.070313	9416.820313	9459.139648	9459.139648	341481400
2002/10/17	9465.610352	9598.490234	9465.610352	9576.150391	9576.150391	268242600
2002/10/18	9741.049805	9744.639648	9603.730469	9613.070313	9613.070313	426663600
2002/10/21	9593.650391	9641.080078	9549.089844	9570.360352	9570.360352	186206800
2002/10/22	9633.509766	9656.900391	9507.990234	9548.94043	9548.94043	195717200
2002/10/23	9545.660156	9809.509766	9545.660156	9804.650391	9804.650391	398447800
2002/10/24	9774.780273	9803.299805	9712.900391	9787.490234	9787.490234	300341400
2002/10/25	9715.669922	9728.55957	9655	9722.540039	9722.540039	201148600
2002/10/28	9732.599609	9860.870117	9730	9853.740234	9853.740234	208841600
2002/10/29	9799.870117	9812.150391	9626.990234	9634.669922	9634.669922	198923400
2002/10/30	9605.639648	9652.150391	9546.580078	9560.459961	9560.459961	212661200
2002/10/31	9609.160156	9625.719727	9418.879883	9441.25	9441.25	174789400
2002/11/1	9467.889648	9495.150391	9388.349609	9407.679688	9407.679688	199148800
2002/11/4	9587.969727	9739.129883	9565.790039	9720.830078	9720.830078	213267400
2002/11/5	9751.929688	9751.929688	9606.679688	9655.360352	9655.360352	193967000
2002/11/6	9788.30957	9822.070313	9751.679688	9773.980469	9773.980469	254543000
2002/11/7	9758.660156	9880.129883	9719.639648	9844.379883	9844.379883	335469600
2002/11/8	9714.19043	9796.469727	9708.19043	9770.679688	9770.679688	313337800
2002/11/11	9699.75	9699.75	9527.830078	9580.879883	9580.879883	264728400
2002/11/12	9530.459961	9650.089844	9522.450195	9613.839844	9613.839844	228389400
2002/11/13	9645.879883	9645.879883	9533.5	9616.620117	9616.620117	200873600
2002/11/14	9644.209961	9806.080078	9644.209961	9740.839844	9740.839844	345678000
2002/11/15	9721.860352	9885.980469	9721.860352	9865.650391	9865.650391	424897800
2002/11/18	9994.290039	10006.07031	9843.089844	9920.089844	9920.089844	250304400
2002/11/19	9882.389648	9996.889648	9856.950195	9965.030273	9965.030273	236917600
2002/11/20	9952.450195	10011.53027	9947.540039	9971.150391	9971.150391	189936400
2002/11/21	10081.01953	10081.01953	9989.790039	10003.54004	10003.54004	214189400
2002/11/22	10112.50977	10128.69043	10038.00977	10065.32031	10065.32031	205486600
2002/11/25	10031.33008	10118.87012	10028.98047	10100.76953	10100.76953	246009200
2002/11/26	10052.44043	10057.75977	9976.450195	9995.519531	9995.519531	225905200
2002/11/27	9912.839844	10013.65039	9912.019531	9944.589844	9944.589844	298967400
2002/11/28	10090.42969	10168.91016	10082.69043	10147.83984	10147.83984	417455000
2002/11/29	10170.29981	10170.29981	10061.88965	10069.87012	10069.87012	324384000
2002/12/2	10107.95996	10205.16016	10079.50977	10205.16016	10205.16016	320709200
2002/12/3	10187.84961	10246.86035	10179.63965	10227.00977	10227.00977	288807600
2002/12/4	10123.25977	10123.25977	9941.929688	9995.730469	9995.730469	400244000
2002/12/5	9997.620117	10036.51953	9940.25	10009.87988	10009.87988	177262400
2002/12/6	9940.599609	9978.849609	9890.620117	9973.75	9973.75	201891600
2002/12/9	9988.69043	9999.389648	9821.55957	9868.480469	9868.480469	528145400
2002/12/10	9763.790039	9868.740234	9763.790039	9857.990234	9857.990234	398318000
2002/12/11	9874.929688	9884.160156	9742	9784.570313	9784.570313	304184600
2002/12/12	9816.990234	9852.570313	9772.799805	9813.780273	9813.780273	167642000
2002/12/13	9743.19043	9754.860352	9695.740234	9728.429688	9728.429688	194733600
2002/12/16	9644.639648	9677.849609	9627.709961	9656.459961	9656.459961	150167600
2002/12/17	9787.240234	9787.639648	9682.019531	9715.740234	9715.740234	225197800
2002/12/18	9652.769531	9657.450195	9527.490234	9548.650391	9548.650391	232401400
2002/12/19	9544.900391	9590.209961	9477.820313	9557.860352	9557.860352	263977400
2002/12/20	9499.769531	9631.530273	9478.919922	9628.69043	9628.69043	225083200
2002/12/23	9640.919922	9640.919922	9552.070313	9570.929688	9570.929688	226114000
2002/12/24	9586.259766	9593.929688	9554.30957	9561.629883	9561.629883	103219200
2002/12/27	9542.490234	9550.589844	9426.05957	9445.259766	9445.259766	137671200
2002/12/30	9345.669922	9362.700195	9244.900391	9272.330078	9272.330078	220730400
2002/12/31	9298.780273	9332.019531	9291.769531	9321.290039	9321.290039	76193400
2003/1/2	9333.639648	9378.349609	9294.530273	9365.519531	9365.519531	126907400
2003/1/3	9523.25	9585.660156	9520.849609	9583.849609	9583.849609	291454400
2003/1/6	9605.089844	9683.860352	9560.820313	9665.959961	9665.959961	234912800
2003/1/7	9710.790039	9710.790039	9592.290039	9652.400391	9652.400391	267021800
2003/1/8	9632.360352	9781.080078	9624.040039	9688.209961	9688.209961	202439200
2003/1/9	9626.139648	9677.589844	9599.240234	9675.410156	9675.410156	129623200
2003/1/10	9711.759766	9778.280273	9688.990234	9721.5	9721.5	172862200
2003/1/13	9752.299805	9834.080078	9752.299805	9834.080078	9834.080078	197967600
2003/1/14	9812.910156	9843.80957	9780.540039	9796.30957	9796.30957	168152000
2003/1/15	9807.429688	9892.700195	9807.429688	9873.490234	9873.490234	215218800
2003/1/16	9798.160156	9823.629883	9727.299805	9743.230469	9743.230469	189955000
2003/1/17	9730.549805	9733.44043	9597.230469	9614.589844	9614.589844	171659400
2003/1/20	9551.55957	9560.389648	9501.519531	9552.019531	9552.019531	176223000
2003/1/21	9558.200195	9595.259766	9548.139648	9568.469727	9568.469727	142951600
2003/1/22	9484.889648	9581.240234	9456.660156	9560.290039	9560.290039	177654800
2003/1/23	9513.580078	9606.870117	9513.580078	9584.700195	9584.700195	143682000
2003/1/24	9558.480469	9575.269531	9416.120117	9460.599609	9460.599609	220192000
2003/1/27	9326.759766	9326.759766	9253.360352	9298.669922	9298.669922	192059400
2003/1/28	9244.299805	9341.110352	9237.450195	9325.599609	9325.599609	132839200
2003/1/29	9272.280273	9281.990234	9203.679688	9240.790039	9240.790039	179591200
2003/1/30	9251.94043	9266.150391	9179.240234	9258.950195	9258.950195	151874200
2003/2/4	9327.320313	9331.950195	9208.230469	9252.709961	9252.709961	157056000
2003/2/5	9214.639648	9238.919922	9156.30957	9180.469727	9180.469727	156418400
2003/2/6	9178.259766	9184.759766	9094.860352	9126.150391	9126.150391	191530600
2003/2/7	9099.410156	9163.669922	9072.669922	9150.950195	9150.950195	153250800
2003/2/10	9135.099609	9232.139648	9131.620117	9232.139648	9232.139648	145628000
2003/2/11	9237.19043	9285.05957	9151.219727	9194.910156	9194.910156	201740000
2003/2/12	9169.860352	9334.900391	9162.519531	9314.900391	9314.900391	173360400
2003/2/13	9273.379883	9283.230469	9142.94043	9173.429688	9173.429688	182251200
2003/2/14	9201.110352	9253.870117	9191.009766	9201.759766	9201.759766	127095400
2003/2/17	9311.650391	9392.860352	9311.650391	9383.679688	9383.679688	193064000
2003/2/18	9367.94043	9417.700195	9342.049805	9397.049805	9397.049805	123444800
2003/2/19	9461.129883	9463.990234	9389.400391	9427.629883	9427.629883	171202200
2003/2/20	9415.209961	9460.889648	9381.139648	9390.480469	9390.480469	157138600
2003/2/21	9361.049805	9364.830078	9231.370117	9250.860352	9250.860352	175479200
2003/2/24	9302.730469	9313.80957	9231.009766	9239.469727	9239.469727	119645600
2003/2/25	9140.05957	9154.419922	9103.290039	9148.480469	9148.480469	188640600
2003/2/26	9156.799805	9163.330078	9097.490234	9116.280273	9116.280273	129927000
2003/2/27	9072.870117	9175.320313	9029.950195	9134.240234	9134.240234	189162400
2003/2/28	9146.629883	9185.80957	9111.169922	9122.660156	9122.660156	149296400
2003/3/3	9141.459961	9316.269531	9141.459961	9268.769531	9268.769531	213816000
2003/3/4	9218.370117	9247.830078	9164.099609	9181.889648	9181.889648	123162000
2003/3/5	9105.370117	9135.009766	9059.070313	9109.179688	9109.179688	177331800
2003/3/6	9097.450195	9103.55957	8952.019531	8962.259766	8962.259766	196951400
2003/3/7	8917.120117	8941.230469	8869.610352	8907.099609	8907.099609	177031200
2003/3/10	8894.040039	8901.660156	8821.669922	8861.870117	8861.870117	205221000
2003/3/11	8776.990234	8860.509766	8757.219727	8859.929688	8859.929688	216936600
2003/3/12	8825.44043	8914.580078	8825.44043	8874.990234	8874.990234	186314600
2003/3/13	8857.30957	8863.639648	8764.400391	8787.450195	8787.450195	202531200
2003/3/14	8976.759766	8996.049805	8933.240234	8956.169922	8956.169922	194059400
2003/3/17	8901.219727	8901.219727	8795.080078	8804.160156	8804.160156	143293200
2003/3/18	9003.959961	9045.179688	8976.580078	9041.509766	9041.509766	226360000
2003/3/19	8973.19043	9197.929688	8913.049805	9158.589844	9158.589844	358875000
2003/3/20	9243.900391	9281.599609	9127.589844	9194.55957	9194.55957	310922800
2003/3/21	9220.950195	9227.200195	9146.290039	9179.19043	9179.19043	239063000
2003/3/24	9214.650391	9262.769531	9087.639648	9108.450195	9108.450195	248268800
2003/3/25	9012.040039	9081.389648	9008.620117	9062.150391	9062.150391	165816200
2003/3/26	9096.080078	9096.080078	9027.610352	9047.089844	9047.089844	144579000
2003/3/27	9027.990234	9027.990234	8850.429688	8872.320313	8872.320313	249802600
2003/3/28	8864.120117	8893.570313	8812.320313	8863.360352	8863.360352	205900800
2003/3/31	8755.80957	8755.80957	8586.700195	8634.450195	8634.450195	324820000
2003/4/1	8608.790039	8612.419922	8465.790039	8596.889648	8596.889648	312633200
2003/4/2	8586.69043	8716.099609	8550.459961	8706.19043	8706.19043	256060000
2003/4/3	8769.410156	8774.580078	8639.089844	8648.160156	8648.160156	222034400
2003/4/4	8669.730469	8845.799805	8662.80957	8822.450195	8822.450195	235744400
2003/4/7	8838.830078	8973.80957	8754.509766	8962.209961	8962.209961	221557200
2003/4/8	8885.620117	8906.990234	8786.360352	8806.660156	8806.660156	205961200
2003/4/9	8755.150391	8755.150391	8588.450195	8636.849609	8636.849609	275309600
2003/4/10	8597.860352	8647.75	8559.769531	8625.719727	8625.719727	240883200
2003/4/11	8627.570313	8660.879883	8552.679688	8645.650391	8645.650391	254681400
2003/4/14	8598.080078	8598.080078	8493.459961	8533.549805	8533.549805	190938000
2003/4/15	8600.5	8639.360352	8549.839844	8632.099609	8632.099609	166040200
2003/4/16	8653.589844	8705.269531	8609.459961	8675.139648	8675.139648	171986800
2003/4/17	8600.049805	8603.299805	8558.719727	8579.139648	8579.139648	188226400
2003/4/22	8531.110352	8574.790039	8479.379883	8571.910156	8571.910156	193229000
2003/4/23	8641.400391	8654.620117	8493.950195	8519.599609	8519.599609	320239200
2003/4/24	8482.599609	8490.080078	8403.490234	8442.110352	8442.110352	332787600
2003/4/25	8351.589844	8430.620117	8331.870117	8409.009766	8409.009766	290400400
2003/4/28	8354.660156	8453.69043	8354.660156	8435.040039	8435.040039	237547000
2003/4/29	8577.730469	8757.589844	8577.730469	8744.219727	8744.219727	366840800
2003/4/30	8758.240234	8777.080078	8700.120117	8717.219727	8717.219727	329441000
2003/5/2	8707.429688	8817.740234	8707.429688	8808.179688	8808.179688	270803800
2003/5/5	8895.389648	8925.19043	8875.150391	8916.490234	8916.490234	203148800
2003/5/6	8906.69043	8949.05957	8863.209961	8889.219727	8889.219727	219887800
2003/5/7	8946.339844	8950.339844	8834.69043	8901.049805	8901.049805	217970400
2003/5/9	8903.660156	9084.160156	8878.589844	9084.160156	9084.160156	339098800
2003/5/12	9164.099609	9209.759766	9150.94043	9155.570313	9155.570313	286413600
2003/5/13	9165.540039	9175.69043	9101.389648	9119.040039	9119.040039	202533600
2003/5/14	9135.509766	9217.259766	9069.240234	9103.69043	9103.69043	234801200
2003/5/15	9068.299805	9166.549805	9055.719727	9126.070313	9126.070313	214710200
2003/5/16	9148.099609	9190.730469	9052.25	9093.179688	9093.179688	176185000
2003/5/19	9074.339844	9106.94043	9029.799805	9087.370117	9087.370117	143171000
2003/5/20	8980.269531	9068.980469	8973.660156	9050.400391	9050.400391	149959600
2003/5/21	9069.339844	9086.360352	9020.769531	9059.799805	9059.799805	201113200
2003/5/22	9045.839844	9148.139648	9025.299805	9131.490234	9131.490234	210120000
2003/5/23	9217.209961	9313.980469	9208.740234	9303.730469	9303.730469	305202400
2003/5/26	9412.730469	9505.790039	9411.320313	9492.709961	9492.709961	327703800
2003/5/27	9490.570313	9490.570313	9417.040039	9420.80957	9420.80957	276214200
2003/5/28	9558.219727	9560.860352	9483.089844	9510.620117	9510.620117	321299400
2003/5/29	9520.80957	9587.169922	9483.620117	9508.549805	9508.549805	276446600
2003/5/30	9482.099609	9557.540039	9461.839844	9487.379883	9487.379883	250599000
2003/6/2	9582.009766	9647.360352	9580.089844	9637.530273	9637.530273	257552600
2003/6/3	9633.429688	9683.009766	9563.719727	9662.820313	9662.820313	294915400
2003/6/5	9779.179688	9780.849609	9634.929688	9639.009766	9639.009766	385946200
2003/6/6	9662.69043	9752.769531	9610.849609	9694.629883	9694.629883	518067000
2003/6/9	9698.290039	9734.349609	9660.669922	9733.509766	9733.509766	253544200
2003/6/10	9642.459961	9714.730469	9625.469727	9703.719727	9703.719727	236373800
2003/6/11	9756.5	9773.540039	9645.25	9662.05957	9662.05957	273654000
2003/6/12	9734.769531	9754.629883	9684.410156	9736.839844	9736.839844	213808400
2003/6/13	9728.200195	9866.660156	9692.830078	9855.639648	9855.639648	343513400
2003/6/16	9821.389648	9883.19043	9819.879883	9862.280273	9862.280273	225146200
2003/6/17	10026.82031	10041.95996	9975.44043	10030.37012	10030.37012	349243000
2003/6/18	10057.75	10067.86035	9935.629883	9970.299805	9970.299805	399709000
2003/6/19	9981.709961	10015.4502	9935.610352	9980.110352	9980.110352	251249200
2003/6/20	9907.080078	9931.580078	9885.530273	9930.30957	9930.30957	164758000
2003/6/23	9918.769531	9935.849609	9727.769531	9734.290039	9734.290039	234125800
2003/6/24	9686.669922	9686.669922	9571.549805	9629.349609	9629.349609	256039000
2003/6/25	9637.200195	9670.490234	9605.990234	9628.990234	9628.990234	146104800
2003/6/26	9551.040039	9614.730469	9526.919922	9606.110352	9606.110352	175699000
2003/6/27	9626.860352	9711.219727	9613.639648	9657.209961	9657.209961	165730000
2003/6/30	9594.94043	9641.620117	9564.070313	9577.120117	9577.120117	189464000
2003/7/2	9613.570313	9650.389648	9512.200195	9602.620117	9602.620117	263521400
2003/7/3	9689.139648	9705.629883	9593.419922	9646.099609	9646.099609	278702600
2003/7/4	9628.389648	9670.419922	9569.849609	9636.80957	9636.80957	156358000
2003/7/7	9683.80957	9905.469727	9637.900391	9892.400391	9892.400391	267968200
2003/7/8	10010.45996	10086.4502	9983.759766	9992.870117	9992.870117	386310600
2003/7/9	10028.23047	10069.70996	9997.669922	10027.41016	10027.41016	283513000
2003/7/10	10035.95996	10051.75	9946.459961	9983.30957	9983.30957	211648200
2003/7/11	9883.519531	9936.179688	9854.030273	9911.5	9911.5	203949000
2003/7/14	9990.889648	10122.57031	9980.25	10122.40039	10122.40039	225176000
2003/7/15	10163.26953	10179.61035	10030.75977	10135.54981	10135.54981	262646200
2003/7/16	10116.00977	10236.88965	10093.70996	10207.16992	10207.16992	203045600
2003/7/17	10136.70996	10198.9502	10035.2002	10096.71973	10096.71973	207243400
2003/7/18	10022.46973	10145.51953	10012.32031	10140.83984	10140.83984	1086921200
2003/7/21	10189.15039	10203.34961	10081.13965	10102.86035	10102.86035	245555000
2003/7/22	10059.25	10062.87012	9957.980469	10008.70996	10008.70996	192202000
2003/7/23	10018.07031	10031.15039	9897.69043	9900.55957	9900.55957	207427000
2003/7/24	9900.55957	10008.41016	9900.55957	9923.139648	9923.139648	145688200
2003/7/25	9885.459961	9952.19043	9864.450195	9939.200195	9939.200195	145578000
2003/7/28	10031.24023	10164.79004	10031.24023	10134.87988	10134.87988	242282600
2003/7/29	10133.71973	10222.83008	10125.80957	10198.59961	10198.59961	282397000
2003/7/30	10180.87012	10206.44043	10055.50977	10121.21973	10121.21973	287519200
2003/7/31	10103.16016	10171.28027	10065.30957	10134.83008	10134.83008	287648800
2003/8/1	10184.42969	10292.76953	10183.37012	10248.59961	10248.59961	313456600
2003/8/4	10208.12988	10291	10153.33008	10183.13965	10183.13965	207461400
2003/8/5	10283.87012	10285.67969	10174.59961	10177.37988	10177.37988	177532800
2003/8/6	10084.41992	10084.41992	9966.700195	9987.540039	9987.540039	294305600
2003/8/7	9998.599609	10011.16016	9937.969727	9958.049805	9958.049805	227656200
2003/8/8	9997.94043	10026.69043	9924.139648	9945.219727	9945.219727	229164200
2003/8/11	9983.879883	10099.95996	9978.990234	10093.54004	10093.54004	154525400
2003/8/12	10125.80957	10187.04004	10104.5	10184.16992	10184.16992	220316200
2003/8/13	10273.03027	10365.41992	10257.17969	10301.46973	10301.46973	368262600
2003/8/14	10352.08984	10374.23047	10283.92969	10374.01953	10374.01953	250020800
2003/8/15	10427.15039	10434.49023	10312.51953	10424.55957	10424.55957	224160200
2003/8/18	10457.34961	10527.34961	10424.38965	10525.04004	10525.04004	345808600
2003/8/19	10569.04981	10617.71973	10477.58008	10509.29004	10509.29004	335816600
2003/8/20	10462.26953	10576.19043	10447.74023	10475.33008	10475.33008	272315600
2003/8/21	10490.57031	10655.20996	10474.28027	10643.62988	10643.62988	407549200
2003/8/22	10665.55957	10768.63965	10623.69043	10760.73047	10760.73047	396032200
2003/8/25	10733.12012	10845.75977	10718.87988	10764.21973	10764.21973	364139000
2003/8/26	10709.59961	10753.92969	10629.88965	10753.92969	10753.92969	291578200
2003/8/27	10749.87988	10797.95996	10659	10678.54981	10678.54981	264337000
2003/8/28	10693.54004	10770.44043	10675.98047	10760.12012	10760.12012	231081400
2003/8/29	10812.87012	10934.51953	10804.45996	10908.99023	10908.99023	406795400
2003/9/1	10937.79004	11039.42969	10899.92969	10903.40039	10903.40039	298936400
2003/9/2	10940.33984	10967.51953	10879.44043	10939.94043	10939.94043	143389000
2003/9/3	11027.55957	11114.5	10989.75	11102.36035	11102.36035	385813000
2003/9/4	11145.73047	11196.17969	11062.23047	11138.62012	11138.62012	467693600
2003/9/5	11164.65039	11198.95996	11104.32031	11170.61035	11170.61035	292797800
2003/9/8	11126.30957	11177.40039	11076.70996	11165.28027	11165.28027	331087200
2003/9/9	11219.71973	11242.15039	11029.4502	11046.82031	11046.82031	303243600
2003/9/10	10948.03027	10948.03027	10784.86035	10810.30957	10810.30957	325025800
2003/9/11	10762.03027	10889.04981	10762.03027	10883.51953	10883.51953	226804400
2003/9/15	10952.58008	11008.87988	10871.58984	10992.73047	10992.73047	259582600
2003/9/16	10908.70996	11074.94043	10873.37988	11071.37988	11071.37988	273443400
2003/9/17	11165.80957	11189.91016	11075.63965	11140.04981	11140.04981	423082200
2003/9/18	11104.32031	11129.9502	10984.78027	11069.21973	11069.21973	269266600
2003/9/19	11170.34961	11204.87012	10949.23047	10968.41992	10968.41992	422614000
2003/9/22	10920.03027	11010.13965	10822.55957	10873.26953	10873.26953	275224000
2003/9/23	10877.9502	10998.19043	10841.70996	10944.36035	10944.36035	247074000
2003/9/24	11008.42969	11298.95996	11008.42969	11295.88965	11295.88965	465228000
2003/9/25	11273.12012	11444.71973	11230.24023	11286.51953	11286.51953	627774600
2003/9/26	11302.15039	11345	11215.70996	11290.15039	11290.15039	381128800
2003/9/29	11256.05957	11256.05957	11104.33984	11141.28027	11141.28027	398325800
2003/9/30	11227.04004	11325.95996	11196.98047	11229.87012	11229.87012	364087200
2003/10/2	11372.53027	11548.44043	11372.53027	11546.12012	11546.12012	510367400
2003/10/3	11581.50977	11652.40039	11541.67969	11608.71973	11608.71973	469542000
2003/10/6	11715.91016	11838.24023	11715.59961	11734.48047	11734.48047	455872800
2003/10/7	11709.24023	11737.03027	11624.37012	11723.91992	11723.91992	468226200
2003/10/8	11754.70996	11885.24023	11648.61035	11720.79981	11720.79981	464075600
2003/10/9	11762.25977	11821.17969	11710.08008	11800.37012	11800.37012	322958000
2003/10/10	11943.50977	11958.38965	11831.95996	11935.83008	11935.83008	326066600
2003/10/13	11957.37988	11992.91016	11831.58008	11961.96973	11961.96973	261776800
2003/10/14	12065.34961	12065.34961	11834.20996	11856.01953	11856.01953	318455000
2003/10/15	11900	12056.75	11884.70996	12056.17969	12056.17969	279679600
2003/10/16	12041.83008	12104.88965	11952.01953	12027.57031	12027.57031	349415200
2003/10/17	12070.71973	12088.62012	11915.41016	12044.49023	12044.49023	348664000
2003/10/20	11985.40039	12156.75	11958.46973	12147.88965	12147.88965	405878200
2003/10/21	12190.08008	12297.45996	12161.25	12250.69043	12250.69043	373099600
2003/10/22	12240.54004	12283.87988	12199.23047	12238.62988	12238.62988	411499800
2003/10/23	12027.91016	12051.13965	11712.13965	11737.17969	11737.17969	496926000
2003/10/24	11792.87012	11819.2002	11558.11035	11736.37012	11736.37012	380986200
2003/10/27	11749.87012	11803.17969	11678.2002	11749.71973	11749.71973	215722000
2003/10/28	11844.01953	12123.73047	11844.01953	12091.87988	12091.87988	352302800
2003/10/29	12294.91016	12304.57031	12117	12130.50977	12130.50977	321287800
2003/10/30	12202.45996	12202.45996	11989.00977	12143.34961	12143.34961	395277400
2003/10/31	12139.96973	12205.83984	12065.63965	12190.09961	12190.09961	335969000
2003/11/3	12222.44043	12412.17969	12222.44043	12386.80957	12386.80957	309036400
2003/11/4	12503.58008	12537.19043	12406.63965	12440.71973	12440.71973	295240400
2003/11/5	12391.74023	12470.91016	12330.57031	12438.91992	12438.91992	253731200
2003/11/6	12341.04004	12381.23047	12059.96973	12150.08984	12150.08984	363887200
2003/11/7	12205.19043	12256.41992	12129.16016	12215.16992	12215.16992	185262000
2003/11/10	12224.79004	12281.34961	12070.00977	12156.67969	12156.67969	196562200
2003/11/11	12011.36035	12105.26953	11946.53027	12003.62012	12003.62012	227111600
2003/11/12	12021.36035	12060.13965	11872.44043	11971.48047	11971.48047	221404000
2003/11/13	12116.86035	12234.84961	12082.51953	12227.57031	12227.57031	235380000
2003/11/14	12219.58008	12267.08984	12164.26953	12203.53027	12203.53027	159501600
2003/11/17	11950.48047	12010.41992	11911.84961	11997.01953	11997.01953	238924600
2003/11/18	11966.95996	12049.53027	11828.65039	12027.25977	12027.25977	294217400
2003/11/19	11839.29981	11913.34961	11797.66992	11872.99023	11872.99023	286103000
2003/11/20	11926.04004	11949.29004	11807.29981	11845.41016	11845.41016	225236200
2003/11/21	11718.50977	11840.19043	11661.46973	11839.79981	11839.79981	248169400
2003/11/24	11854.96973	11889.46973	11793.82031	11848.55957	11848.55957	130638800
2003/11/25	12006.30957	12064.75	11974.00977	12008.07031	12008.07031	198981600
2003/11/26	12010.70996	12099.15039	11943.94043	12086.66992	12086.66992	181084800
2003/11/27	12075.96973	12131.69043	12015.38965	12075.99023	12075.99023	157270200
2003/11/28	12108.79004	12339.94043	12091.53027	12317.46973	12317.46973	304785400
2003/12/1	12306.25977	12481.28027	12306.25977	12456.99023	12456.99023	304013400
2003/12/2	12526.23047	12539	12403.67969	12412.23047	12412.23047	277350800
2003/12/3	12386.00977	12480.59961	12334.04981	12361.17969	12361.17969	211462200
2003/12/4	12379.94043	12400.59961	12286.65039	12342.65039	12342.65039	136335000
2003/12/5	12309.57031	12367.15039	12236.24023	12314.73047	12314.73047	155955000
2003/12/8	12214.19043	12214.61035	12124	12177.44043	12177.44043	149159200
2003/12/9	12244.66016	12418.78027	12227.83984	12393.63965	12393.63965	192253200
2003/12/10	12321.58984	12428.49023	12310.08984	12398.37988	12398.37988	212682800
2003/12/11	12343.88965	12590.23047	12337.82031	12554.58008	12554.58008	286259200
2003/12/12	12631.62988	12674.08008	12566.28027	12594.41992	12594.41992	249958600
2003/12/15	12705.41992	12740.5	12504.29004	12520.16992	12520.16992	258624400
2003/12/16	12400.84961	12456.00977	12166.98047	12260.33008	12260.33008	1664414800
2003/12/17	12315.23047	12337.57031	12111.23047	12193.12012	12193.12012	364640000
2003/12/18	12225.78027	12310.44043	12163.2002	12240.25	12240.25	238431200
2003/12/19	12385.19043	12443.96973	12299.7002	12371.75	12371.75	220748200
2003/12/22	12422.32031	12498.87988	12405.63965	12487.99023	12487.99023	202399400
2003/12/23	12515.5	12545.04004	12416.00977	12420.50977	12420.50977	200947400
2003/12/24	12468.73047	12507.28027	12446.61035	12456.7002	12456.7002	120815400
2003/12/29	12443.55957	12466.40039	12336.73047	12464.29004	12464.29004	153216400
2003/12/30	12560.33984	12643.79981	12504.96973	12526.74023	12526.74023	266815000
2003/12/31	12529.83008	12631.69043	12529.42969	12575.94043	12575.94043	138292600
2004/1/2	12664.99023	12815.08008	12664.99023	12801.48047	12801.48047	305575000
2004/1/5	12844.58984	13009.40039	12763.09961	13005.33008	13005.33008	362998400
2004/1/6	13063.4502	13128.73047	12975.5	13036.32031	13036.32031	440100800
2004/1/7	13122.99023	13216.36035	13095.58984	13157.67969	13157.67969	381656600
2004/1/8	13184.44043	13255.80957	13063.26953	13203.58984	13203.58984	486084200
2004/1/9	13326.04981	13405.33984	13233.26953	13385.79981	13385.79981	651739800
2004/1/12	13315.29004	13414.65039	13263.61035	13352.21973	13352.21973	391788200
2004/1/13	13384.29981	13446.75977	13162.49023	13396.65039	13396.65039	372278200
2004/1/14	13289.11035	13398.62988	13282.11035	13320.87988	13320.87988	312642200
2004/1/15	13336.17969	13385.25	13198.91992	13249.80957	13249.80957	251476000
2004/1/16	13229.88965	13290.38965	13136.91992	13167.75977	13167.75977	307013800
2004/1/19	13187	13253.30957	13098.25977	13253.30957	13253.30957	223116000
2004/1/20	13280.26953	13584.12012	13268.62988	13570.42969	13570.42969	406946200
2004/1/21	13631.41992	13776.84961	13631.41992	13750.58008	13750.58008	359264000
2004/1/26	13756.75977	13764.54004	13666.08984	13727.26953	13727.26953	349394400
2004/1/27	13737.55957	13780.70996	13550.76953	13761.87988	13761.87988	503585600
2004/1/28	13668.42969	13669.87988	13400.29004	13431.78027	13431.78027	463639000
2004/1/29	13226.87988	13340.91016	13168.42969	13334.00977	13334.00977	486013400
2004/1/30	13315.01953	13353.84961	13225.33008	13289.37012	13289.37012	365242200
2004/2/2	13158.25977	13158.25977	12985.7002	12999.98047	12999.98047	321621200
2004/2/3	12921.78027	13094.87988	12877.08984	13090.00977	13090.00977	344279200
2004/2/4	13058.07031	13168.5	13036.11035	13086.73047	13086.73047	247102000
2004/2/5	13063	13116.98047	12982.75	13030.94043	13030.94043	196512800
2004/2/6	13070.21973	13320.84961	13070.21973	13309.59961	13309.59961	280968200
2004/2/9	13437.20996	13586.25977	13437.20996	13576.67969	13576.67969	356736200
2004/2/10	13558.28027	13623.29981	13490.34961	13515.66016	13515.66016	369965600
2004/2/11	13592.69043	13659.36035	13478.69043	13524.75977	13524.75977	259032600
2004/2/12	13680.54981	13680.54981	13585.41016	13625.12988	13625.12988	256107400
2004/2/13	13587.41016	13744.37988	13526.16016	13739.79981	13739.79981	422472400
2004/2/16	13727.96973	13857.98047	13712.59961	13831.53027	13831.53027	301144600
2004/2/17	13854.49023	13887.66016	13713.70996	13815.44043	13815.44043	278327400
2004/2/18	13948.74023	13984.37988	13879.53027	13928.37988	13928.37988	324416200
2004/2/19	13871.33008	13940.21973	13813.37012	13867.21973	13867.21973	359352200
2004/2/20	13889.67969	13925.58008	13810.33984	13868.37012	13868.37012	273567600
2004/2/23	13849.67969	13851.82031	13691.08984	13765.07031	13765.07031	249659000
2004/2/24	13743.07031	13889.82031	13692.88965	13756.41016	13756.41016	263184400
2004/2/25	13773.12012	13810.21973	13560.84961	13599.46973	13599.46973	270160000
2004/2/26	13618.05957	13714.75977	13601.92969	13674.63965	13674.63965	211186800
2004/2/27	13722.70996	13934.75	13674.29004	13907.03027	13907.03027	352016800
2004/3/1	14021.36035	14058.20996	13896.57031	13918.65039	13918.65039	273032200
2004/3/2	13906.44043	13906.44043	13706.09961	13731.34961	13731.34961	265249000
2004/3/3	13553.08984	13567.20996	13418.38965	13454.08984	13454.08984	326820800
2004/3/4	13472.88965	13526.67969	13402.66992	13451.55957	13451.55957	266665600
2004/3/5	13434.44043	13499.91992	13402.82031	13454.75977	13454.75977	220556800
2004/3/8	13549.94043	13677.67969	13541.46973	13573.54004	13573.54004	372530200
2004/3/9	13544.66992	13544.66992	13360.12988	13397.25	13397.25	285855200
2004/3/10	13312	13312	13129.2002	13214.2002	13214.2002	383120800
2004/3/11	12996.75977	13079.73047	12979.75977	13024.05957	13024.05957	435798400
2004/3/12	12809.66992	12932.75	12730.49023	12932.23047	12932.23047	424573200
2004/3/15	13002.32031	13075.95996	12912.54981	12919.41016	12919.41016	274434000
2004/3/16	12820.37012	12947.5	12791.41016	12932.62012	12932.62012	203173400
2004/3/17	12948.49023	13033.75	12889.37012	12975.71973	12975.71973	249012200
2004/3/18	12998.69043	13017.05957	12787.32031	12816.19043	12816.19043	259691600
2004/3/19	12792.66992	12851.12012	12715.96973	12790.58008	12790.58008	349134000
2004/3/22	12593.41992	12631.26953	12529.48047	12550.91016	12550.91016	300501600
2004/3/23	12437.16992	12665.99023	12424.37988	12588.36035	12588.36035	298750200
2004/3/24	12618.87012	12699.33984	12612.78027	12678.12988	12678.12988	295479600
2004/3/25	12579.91992	12611.58984	12480.58984	12520.20996	12520.20996	335181600
2004/3/26	12647.71973	12650.91992	12470.87012	12483.24023	12483.24023	393447000
2004/3/29	12493.36035	12505.84961	12400.34961	12427.33984	12427.33984	247520800
2004/3/30	12555.92969	12695.62988	12469.84961	12641.38965	12641.38965	322012800
2004/3/31	12706.7002	12740.21973	12580.51953	12681.66992	12681.66992	243946000
2004/4/1	12679.42969	12701.61035	12609.79004	12676.25	12676.25	217617400
2004/4/2	12727.12988	12763.04981	12680.16992	12731.75977	12731.75977	328993200
2004/4/6	12886.11035	12941.91016	12833.28027	12886.96973	12886.96973	384408000
2004/4/7	12909.73047	12946.87012	12869.62012	12920.04981	12920.04981	261975200
2004/4/8	12919.04004	12979.74023	12858.87988	12909.37012	12909.37012	223539800
2004/4/13	13015.24023	13126.15039	13014.5	13031.80957	13031.80957	410235600
2004/4/14	12891.67969	12912.75	12664.24023	12669.86035	12669.86035	342191400
2004/4/15	12648.63965	12657.00977	12358.45996	12479.25977	12479.25977	565075200
2004/4/16	12422.16992	12510.09961	12404.16016	12458.37988	12458.37988	361405400
2004/4/19	12452	12458.21973	12324.80957	12450	12450	282117800
2004/4/20	12492.99023	12514.84961	12346.86035	12394.37012	12394.37012	315186400
2004/4/21	12290.90039	12303.16992	12182.82031	12227.29981	12227.29981	361899000
2004/4/22	12235.99023	12318.86035	12091.25977	12167.7002	12167.7002	335120800
2004/4/23	12296.71973	12386.13965	12243.58008	12383.94043	12383.94043	315138600
2004/4/26	12304.87012	12309.45996	12091.01953	12132.67969	12132.67969	346230000
2004/4/27	12141.82031	12245.75977	12064.54981	12154.91016	12154.91016	238440400
2004/4/28	12148.5	12245.37012	12143.66992	12165.30957	12165.30957	223860600
2004/4/29	11969.41016	12042.07031	11898.17969	12005.58008	12005.58008	385497200
2004/4/30	11898.53027	11987.15039	11856.33984	11942.95996	11942.95996	424674200
2004/5/3	11876.2002	11970.04981	11871.28027	11950.62012	11950.62012	176565200
2004/5/4	11988.74023	12154.17969	11988.74023	12098.29981	12098.29981	343117400
2004/5/5	12115.23047	12115.23047	11860.26953	11950.45996	11950.45996	324809400
2004/5/6	11985.71973	12128.90039	11954.96973	12010.30957	12010.30957	289667400
2004/5/7	11902.87012	11955.34961	11835.25977	11910.75977	11910.75977	246272400
2004/5/10	11704.25	11704.25	11448.75	11485.5	11485.5	454126600
2004/5/11	11420.75	11530.41992	11331.69043	11508.08984	11508.08984	334629800
2004/5/12	11590.91016	11662.20996	11495.37988	11528.17969	11528.17969	411966800
2004/5/13	11498.03027	11535.99023	11354.36035	11396.94043	11396.94043	299156000
2004/5/14	11421.91992	11450.88965	11245.66016	11276.86035	11276.86035	279508000
2004/5/17	11207.25	11265.26953	10917.65039	10967.65039	10967.65039	424576800
2004/5/18	11033.41992	11132.69043	10981.29004	11072.38965	11072.38965	364107200
2004/5/19	11227.46973	11478.07031	11227.46973	11469.41016	11469.41016	492317000
2004/5/20	11414.75	11495.61035	11235.79004	11339.62012	11339.62012	368108000
2004/5/21	11350.2002	11602.26953	11334.07031	11576.00977	11576.00977	287205200
2004/5/24	11584.42969	11687.37988	11563.54004	11662.96973	11662.96973	221375200
2004/5/25	11616.55957	11700.58984	11512.61035	11692.55957	11692.55957	238825200
2004/5/27	11904.75	11993.58008	11839.29004	11983.90039	11983.90039	377546200
2004/5/28	12089.54004	12222.25977	11999.61035	12116.87012	12116.87012	438692600
2004/5/31	12081.67969	12199.40039	11990.62988	12198.24023	12198.24023	231366200
2004/6/1	12172.23047	12253.25977	12076.91992	12105.54981	12105.54981	206990400
2004/6/2	12075.03027	12234.70996	12064.13965	12201.75	12201.75	227620000
2004/6/3	12200.51953	12236.2002	11844.70996	11929.92969	11929.92969	361592600
2004/6/4	11965.59961	12034.50977	11908.73047	12022.63965	12022.63965	213511800
2004/6/7	12258.71973	12360.80957	12233.88965	12326.84961	12326.84961	346232600
2004/6/8	12412.12988	12463.25977	12319.91992	12344.16016	12344.16016	292640000
2004/6/9	12356.37988	12426.69043	12283.57031	12339.94043	12339.94043	246996400
2004/6/10	12283.7002	12458.95996	12235.54004	12422.87012	12422.87012	350405000
2004/6/11	12439.19043	12440.83984	12336.54981	12396.38965	12396.38965	221738600
2004/6/14	12430.2002	12538.65039	12053.65039	12076.57031	12076.57031	349841200
2004/6/15	12039.24023	12165.91016	12001.91016	12050.69043	12050.69043	242400000
2004/6/16	12245.70996	12260.37988	12095.7002	12161.78027	12161.78027	198920000
2004/6/17	12135.57031	12201.83008	12036.71973	12082.86035	12082.86035	220752800
2004/6/18	11960.04981	11960.04981	11789.4502	11855.54981	11855.54981	346784800
2004/6/21	11997.32031	11999.48047	11781.82031	11845.58984	11845.58984	227272200
2004/6/23	11860.23047	11919.67969	11786.63965	11849.76953	11849.76953	245706600
2004/6/24	11923.99023	12177.34961	11904.41992	12163.67969	12163.67969	363437200
2004/6/25	12159.87012	12207.12012	12070.75977	12185.51953	12185.51953	226927400
2004/6/28	12142.36035	12229.79981	12092.82031	12194.59961	12194.59961	178159200
2004/6/29	12167.82031	12190.57031	12037.95996	12116.29981	12116.29981	200209000
2004/6/30	12199.17969	12328.48047	12199.17969	12285.75	12285.75	317051600
2004/7/2	12052.36035	12246.75	12051.04981	12220.12988	12220.12988	256919800
2004/7/5	12160.21973	12258.09961	12130.01953	12252.11035	12252.11035	140232600
2004/7/6	12274.11035	12336.62012	12210.37988	12284.08008	12284.08008	224291400
2004/7/7	12174.59961	12343.69043	12166.05957	12320.25977	12320.25977	258531800
2004/7/8	12295.46973	12345.17969	12114.91016	12119.75	12119.75	222685000
2004/7/9	12157.25	12213.91016	12117.45996	12202.25977	12202.25977	183325800
2004/7/12	12227.54981	12267.91016	12170.16992	12191.00977	12191.00977	174971800
2004/7/13	12191.71973	12191.71973	12012.74023	12078.33008	12078.33008	213628400
2004/7/14	12062.41016	12133.21973	11915.46973	11932.83008	11932.83008	259401000
2004/7/15	11931.88965	11957.04981	11883.92969	11939.41016	11939.41016	182479200
2004/7/16	11868.2002	12109.58984	11862.67969	12059.2002	12059.2002	189842800
2004/7/19	12079.42969	12172.96973	12033.21973	12166.9502	12166.9502	190229000
2004/7/20	12098.11035	12137.87988	12051.96973	12123.62988	12123.62988	199153000
2004/7/21	12248.09961	12399.37012	12248.09961	12395.11035	12395.11035	416101200
2004/7/22	12295.2002	12344.78027	12245.82031	12320.20996	12320.20996	211908200
2004/7/23	12286.01953	12387.95996	12286.01953	12352.99023	12352.99023	191673400
2004/7/26	12242.59961	12322.33984	12218.58984	12319.83008	12319.83008	149541600
2004/7/27	12273.65039	12358.61035	12250.16992	12301.32031	12301.32031	222351800
2004/7/28	12378.08984	12382.03027	12292.33984	12320.26953	12320.26953	156750600
2004/7/29	12265.51953	12284.32031	12084.67969	12183.09961	12183.09961	233020600
2004/7/30	12290.57031	12344.95996	12223.87012	12238.03027	12238.03027	277494000
2004/8/2	12233.62988	12236.83008	12131.75977	12201.38965	12201.38965	178931200
2004/8/3	12405.29981	12425.42969	12279.63965	12357.12012	12357.12012	254464800
2004/8/4	12269.98047	12322.33984	12174.08984	12280.25977	12280.25977	304769200
2004/8/5	12319.33008	12518.54981	12315.63965	12491.91992	12491.91992	311346400
2004/8/6	12403	12503.21973	12391.87012	12478.67969	12478.67969	268418400
2004/8/9	12420.73047	12534.63965	12415.09961	12467.41016	12467.41016	161457800
2004/8/10	12455.49023	12503.46973	12367.67969	12408.04004	12408.04004	200405600
2004/8/11	12477.41016	12482.79004	12324.01953	12343.12988	12343.12988	231490400
2004/8/12	12342.32031	12431.01953	12271.88965	12413.42969	12413.42969	283336200
2004/8/13	12347.36035	12367.33984	12278.92969	12359.83008	12359.83008	272979000
2004/8/16	12320.76953	12338.86035	12150.70996	12219.75	12219.75	257946200
2004/8/17	12278.69043	12319.57031	12220.57031	12256.12012	12256.12012	166213200
2004/8/18	12209.51953	12269.36035	12194.41016	12228.54004	12228.54004	142521600
2004/8/19	12296.58008	12428.76953	12289.87988	12396.66992	12396.66992	308418000
2004/8/20	12358.55957	12418.30957	12320.41992	12376.90039	12376.90039	211594400
2004/8/23	12413.76953	12452.07031	12385.75	12431.76953	12431.76953	220490800
2004/8/24	12424.33984	12657.41016	12409.37988	12646.49023	12646.49023	348611600
2004/8/25	12666.75977	12819.63965	12666.75977	12793.03027	12793.03027	459619200
2004/8/26	12793.08008	12843.86035	12720.76953	12784.38965	12784.38965	331239200
2004/8/27	12765.08008	12898.01953	12765.08008	12818.41992	12818.41992	325612400
2004/8/30	12806.63965	12901.08984	12802.12988	12877.78027	12877.78027	230490800
2004/8/31	12833.34961	12904.24023	12806.84961	12850.28027	12850.28027	203318600
2004/9/1	12924.12988	13042.58984	12924.12988	13023.87012	13023.87012	318755600
2004/9/2	13026.70996	13088.41992	12979.87012	12999.07031	12999.07031	271335200
2004/9/3	13060.55957	13074.84961	12934.91992	12948.09961	12948.09961	268535200
2004/9/6	12964.7002	13107.37012	12942.66992	13104.33984	13104.33984	335562000
2004/9/7	13102.96973	13146.41992	13058.01953	13136.04004	13136.04004	250674200
2004/9/8	13161.80957	13190.38965	13013.65039	13049.95996	13049.95996	367376000
2004/9/9	13019.95996	13080.7002	12905.84961	12942.2002	12942.2002	286500200
2004/9/10	12945.5	13008	12865.05957	13003.99023	13003.99023	337555600
2004/9/13	13079.38965	13143.4502	13059.17969	13139.57031	13139.57031	267778200
2004/9/14	13147.9502	13172.07031	13090.23047	13148.05957	13148.05957	232067000
2004/9/15	13127.38965	13127.94043	13007.62988	13084.40039	13084.40039	248985600
2004/9/16	13044.41992	13223.50977	13044.41992	13209.83984	13209.83984	329039800
2004/9/17	13243.15039	13254.20996	13184.37988	13224.92969	13224.92969	892766000
2004/9/20	13236.48047	13284.00977	13173.51953	13221.33008	13221.33008	464480800
2004/9/21	13212.34961	13311.36035	13154.99023	13304.48047	13304.48047	416891800
2004/9/22	13314.08008	13356.87988	13265.16992	13272.23047	13272.23047	569692000
2004/9/23	13198.79004	13282.86035	13179.12988	13280.42969	13280.42969	371459600
2004/9/24	13236.25	13253.33008	13035.16016	13066.83984	13066.83984	404185600
2004/9/27	13053.59961	13067.75977	12908.09961	13021.90039	13021.90039	318864400
2004/9/28	12933.32031	12967.07031	12884.40039	12950.79981	12950.79981	299312200
2004/9/30	13056.79981	13154.91016	13052.37988	13120.03027	13120.03027	360964200
2004/10/4	13347.16992	13402.95996	13323.29004	13359.25	13359.25	546654200
2004/10/5	13366.87012	13366.87012	13304.16992	13331.09961	13331.09961	307410200
2004/10/6	13378.37012	13398.76953	13271.54981	13271.57031	13271.57031	269407600
2004/10/7	13333.33008	13334.61035	13268.76953	13321.73047	13321.73047	204195000
2004/10/8	13291.28027	13380.51953	13186.20996	13241.45996	13241.45996	391198400
2004/10/11	13240.84961	13321.54004	13158.54004	13305.12988	13305.12988	276751600
2004/10/12	13244.40039	13286.08008	13186.96973	13251.58984	13251.58984	271624600
2004/10/13	13242.03027	13301.33008	13093.98047	13171.58008	13171.58008	386337600
2004/10/14	13024.83984	13068.70996	12982.29004	13035.37988	13035.37988	281154800
2004/10/15	13021.58008	13094.55957	13012.83984	13059.42969	13059.42969	190253600
2004/10/18	13074.73047	13089.44043	12989.83008	13034.74023	13034.74023	158319600
2004/10/19	13108.21973	13155.37012	13042.62012	13154.54981	13154.54981	190995000
2004/10/20	13094.15039	13095.87988	12954.87012	12999.12988	12999.12988	266327800
2004/10/21	12997.44043	13037.75	12945.29981	13015.2002	13015.2002	243030600
2004/10/25	12816.08008	12846.75	12743.41992	12818.09961	12818.09961	434971800
2004/10/26	12841.08008	12867.50977	12810.75977	12852.34961	12852.34961	281120200
2004/10/27	12880.99023	12918.4502	12836.49023	12838.70996	12838.70996	240927400
2004/10/28	12973.66016	13141.29981	12973.36035	13113.15039	13113.15039	412756200
2004/10/29	13027.12012	13098.54004	13025.07031	13054.66016	13054.66016	409074800
2004/11/1	13039.40039	13105.08008	13001.32031	13094.25	13094.25	198432400
2004/11/2	13160.08008	13313.16992	13160.08008	13308.74023	13308.74023	386278000
2004/11/3	13316.12012	13427.37012	13270.2002	13397.66992	13397.66992	352714000
2004/11/4	13485.88965	13485.88965	13319.69043	13369.08984	13369.08984	308467600
2004/11/5	13497.9502	13536.87012	13461.11035	13494.9502	13494.9502	362388800
2004/11/8	13536.20996	13573.87012	13463.71973	13561.49023	13561.49023	258320800
2004/11/9	13542.04981	13579.40039	13486.29004	13516.66992	13516.66992	256349200
2004/11/10	13563.46973	13672.37012	13530.33008	13672.37012	13672.37012	388797000
2004/11/11	13657.04004	13684.87988	13587.23047	13624.50977	13624.50977	431508800
2004/11/12	13750.23047	13822.11035	13747.55957	13784.45996	13784.45996	432967600
2004/11/15	13906.99023	13950.94043	13887.91016	13932.21973	13932.21973	458188400
2004/11/16	13926.62012	13926.62012	13726.79004	13746.08008	13746.08008	559131000
2004/11/17	13787.38965	13858.62988	13770.26953	13824.98047	13824.98047	469039200
2004/11/18	13853.73047	13882.69043	13784.86035	13799.82031	13799.82031	346010400
2004/11/19	13853.33008	13870.70996	13751.29981	13787.67969	13787.67969	289249800
2004/11/22	13646.80957	13803.5	13629.78027	13800.59961	13800.59961	296837200
2004/11/23	13809.37988	14048.69043	13784.04981	14023.29004	14023.29004	429572800
2004/11/24	14001.03027	14091.88965	13942.34961	13997.01953	13997.01953	435074800
2004/11/25	14009.07031	14054.70996	13867.95996	13926.61035	13926.61035	357165400
2004/11/26	13922.16992	14009.12988	13856.09961	13895.03027	13895.03027	396691400
2004/11/29	13979.33008	14111.32031	13975.19043	14066.91016	14066.91016	314580200
2004/11/30	14059.84961	14137.32031	14015.70996	14060.04981	14060.04981	764496200
2004/12/1	14005.91016	14162.79981	13936.50977	14162.79981	14162.79981	337997600
2004/12/2	14311.9502	14339.05957	14226.2002	14261.79004	14261.79004	456472000
2004/12/3	14264.44043	14282.17969	14149.69043	14211.83984	14211.83984	419050000
2004/12/6	14256.00977	14287.54981	14165.65039	14256.86035	14256.86035	308151000
2004/12/7	14196.58984	14317.30957	14184	14235.78027	14235.78027	364373400
2004/12/8	14156.70996	14214.00977	13984.20996	14022.32031	14022.32031	400511600
2004/12/9	14009.24023	14063.66016	13910.15039	14008.82031	14008.82031	420998600
2004/12/10	13965.05957	14025.07031	13869.53027	13901.80957	13901.80957	317600600
2004/12/13	13875.37012	13906.66992	13760.11035	13886.16016	13886.16016	315237000
2004/12/14	13965.07031	14059.33008	13950.50977	14043.51953	14043.51953	421605800
2004/12/15	14054.00977	14133.20996	13997.00977	14078.54004	14078.54004	437598000
2004/12/16	14104.25	14137.37988	13977.41992	14024.62988	14024.62988	290367800
2004/12/17	14013.49023	14032.42969	13905.40039	13992.44043	13992.44043	236586000
2004/12/20	14000.17969	14229.66992	13957.25	14214.04004	14214.04004	318387000
2004/12/21	14235.37988	14259.94043	14135.73047	14180.79004	14180.79004	217445800
2004/12/22	14212.7002	14219.33008	14117.29981	14151.08008	14151.08008	200206000
2004/12/23	14165.63965	14254.84961	14134.13965	14235.29981	14235.29981	187791800
2004/12/24	14215.75	14230.16016	14178.40039	14194.90039	14194.90039	102238400
2004/12/28	14147.92969	14234.58984	14096.82031	14196.9502	14196.9502	228455200
2004/12/29	14277.53027	14333.24023	14226.61035	14266.37988	14266.37988	201245000
2004/12/30	14262.33984	14304.58008	14158.73047	14163.54981	14163.54981	230151200
2004/12/31	14184.83008	14248.63965	14168.24023	14230.13965	14230.13965	149751400
2005/1/3	14216.04004	14267.20996	14150.01953	14237.41992	14237.41992	145563000
2005/1/4	14198.50977	14198.50977	13991.2002	14045.90039	14045.90039	397498200
2005/1/5	13939.01953	13941.12988	13709.58008	13764.36035	13764.36035	530200600
2005/1/6	13718.79004	13789.15039	13672.55957	13712.04004	13712.04004	418761600
2005/1/7	13698.16016	13771.4502	13403	13574.86035	13574.86035	571206400
2005/1/10	13573.41992	13605.01953	13435.42969	13531.38965	13531.38965	317377800
2005/1/11	13609.30957	13649.42969	13455.30957	13509.25	13509.25	340797200
2005/1/12	13456.54004	13565.30957	13352.70996	13565.30957	13565.30957	336973200
2005/1/13	13570.21973	13631.41016	13533.00977	13573.28027	13573.28027	396311200
2005/1/14	13509.45996	13582.54004	13411.30957	13494.78027	13494.78027	473364600
2005/1/17	13529.08008	13636.76953	13528.11035	13621.65039	13621.65039	261016000
2005/1/18	13621.95996	13621.95996	13489.99023	13604.21973	13604.21973	289845400
2005/1/19	13634.00977	13700.94043	13586.33984	13678.62988	13678.62988	304025000
2005/1/20	13550.98047	13585.66992	13500.58008	13543.58984	13543.58984	460342600
2005/1/21	13495.92969	13518.69043	13432.45996	13481.01953	13481.01953	476200200
2005/1/24	13449.87988	13483.12988	13320.53027	13386.99023	13386.99023	450783600
2005/1/25	13378.83984	13594.86035	13356.24023	13584.05957	13584.05957	319826200
2005/1/26	13599.2002	13652.4502	13558.03027	13623.67969	13623.67969	365578200
2005/1/27	13636.74023	13750.48047	13596.41016	13628.91016	13628.91016	374447400
2005/1/28	13633.67969	13679.30957	13559.98047	13650.05957	13650.05957	268381200
2005/1/31	13625.23047	13762.86035	13581.19043	13721.69043	13721.69043	352642200
2005/2/1	13714.41992	13736.63965	13522.42969	13578.25977	13578.25977	407254000
2005/2/2	13573.63965	13607.87988	13454.40039	13555.79981	13555.79981	321787800
2005/2/3	13525.88965	13586.84961	13456.13965	13515.33008	13515.33008	404907400
2005/2/4	13495.70996	13623.59961	13470.48047	13585.16992	13585.16992	425729600
2005/2/7	13749.08008	13816.86035	13749.08008	13795	13795	383247000
2005/2/8	13806.55957	13863.99023	13788.33008	13845.62988	13845.62988	218206400
2005/2/14	14006.54004	14043.94043	13943.45996	14017.23047	14017.23047	425991600
2005/2/15	14042.37988	14065.66016	13978.24023	13995.83008	13995.83008	304097400
2005/2/16	14029.5	14044.83008	13962.48047	14015.49023	14015.49023	302049600
2005/2/17	14024.12988	14037.62012	13936.62988	13967.82031	13967.82031	256355000
2005/2/18	13933.91992	14093.42969	13898.91992	14087.87012	14087.87012	323290800
2005/2/21	14072.41016	14113.92969	14045.70996	14111.65039	14111.65039	282806200
2005/2/22	14095.88965	14118.23047	14022.05957	14090.51953	14090.51953	296063200
2005/2/23	13933.71973	13964.75977	13907.54004	13957.94043	13957.94043	357029600
2005/2/24	13970.63965	14060.91016	13956.13965	14060.91016	14060.91016	301496800
2005/2/25	14103.12012	14207.53027	14103.12012	14157.08984	14157.08984	418029600
2005/2/28	14204.86035	14272.54004	14141.78027	14195.34961	14195.34961	398278800
2005/3/1	14031.21973	14085.84961	13954.58008	14061.15039	14061.15039	274503200
2005/3/2	14039.84961	14066.75977	13817.45996	13850.78027	13850.78027	375846200
2005/3/3	13816.82031	13909.11035	13785.38965	13892.37012	13892.37012	277068800
2005/3/4	13906.00977	13922.42969	13692.38965	13730.78027	13730.78027	395828200
2005/3/7	13829.83984	13872.62012	13749.25	13771.9502	13771.9502	250703400
2005/3/8	13763.13965	13889.42969	13736.17969	13881.70996	13881.70996	303182800
2005/3/9	13915.36035	13996.45996	13871.26953	13941.46973	13941.46973	299302800
2005/3/10	13811.36035	13874.20996	13742.24023	13856.01953	13856.01953	482474800
2005/3/11	13859.88965	13909.29004	13781.41992	13890.92969	13890.92969	350892600
2005/3/14	13832.94043	13935.11035	13816.25	13906.84961	13906.84961	286057800
2005/3/15	13886.83008	13886.83008	13763.54004	13816.75	13816.75	316214000
2005/3/16	13709.84961	13838.23047	13647.05957	13832.51953	13832.51953	344711200
2005/3/17	13723.25	13858.41992	13699.70996	13817.99023	13817.99023	340115800
2005/3/18	13865.04981	13907.05957	13779.76953	13828.37012	13828.37012	281040800
2005/3/21	13822.9502	13865.12012	13786.79004	13834.34961	13834.34961	170979400
2005/3/22	13800.83008	13822.87988	13757.65039	13776.46973	13776.46973	264343800
2005/3/23	13602.90039	13643.99023	13564.61035	13603.61035	13603.61035	386965600
2005/3/24	13591.94043	13612.98047	13547.83984	13597.09961	13597.09961	300039600
2005/3/29	13552.09961	13552.09961	13380.91016	13411.87988	13411.87988	401276400
2005/3/30	13404.59961	13460.00977	13357.16992	13425.75	13425.75	312026400
2005/3/31	13515.37988	13556.13965	13482.49023	13516.87988	13516.87988	427842000
2005/4/1	13495.66016	13518.62988	13397.59961	13491.34961	13491.34961	323861600
2005/4/4	13474.36035	13545.30957	13436.95996	13513.41016	13513.41016	287550800
2005/4/6	13537.37988	13612.04004	13505.78027	13562.25977	13562.25977	355905600
2005/4/7	13605.41992	13619.87012	13538.40039	13602.34961	13602.34961	264334800
2005/4/8	13670.79004	13686.99023	13636.34961	13666.71973	13666.71973	245676800
2005/4/11	13614.04981	13668	13606.38965	13659.92969	13659.92969	242422400
2005/4/12	13660.65039	13678.63965	13622.70996	13658.04981	13658.04981	165573600
2005/4/13	13695.67969	13808.50977	13665.40039	13799.62012	13799.62012	230154200
2005/4/14	13741.16992	13788.67969	13707.66992	13772.40039	13772.40039	323550000
2005/4/15	13672.74023	13672.74023	13579.16016	13638.75	13638.75	299358000
2005/4/18	13382.01953	13424.66016	13337.44043	13355.23047	13355.23047	502135000
2005/4/19	13430.15039	13503.29004	13428.38965	13444.08984	13444.08984	224729200
2005/4/20	13534.24023	13567.94043	13489.12988	13501.62988	13501.62988	187061600
2005/4/21	13407.57031	13639.86035	13401.86035	13597.30957	13597.30957	312422000
2005/4/22	13684.58984	13727.44043	13649.5	13693.54981	13693.54981	300321600
2005/4/25	13744.4502	13802.42969	13711.38965	13750.23047	13750.23047	255959400
2005/4/26	13768.73047	13919.51953	13719.80957	13859.58008	13859.58008	389263800
2005/4/27	13832.80957	13847.38965	13799.65039	13839.63965	13839.63965	177705600
2005/4/28	13813.67969	13956.51953	13813.67969	13909.41992	13909.41992	339914600
2005/4/29	13829.4502	13913.09961	13801.17969	13908.96973	13908.96973	309020000
2005/5/3	13969.63965	13994.66016	13877.91992	13893.98047	13893.98047	231424400
2005/5/4	13958.17969	13981.78027	13917.7002	13945.04981	13945.04981	245271200
2005/5/5	14056.92969	14110.29004	14021.92969	14061.7002	14061.7002	313172200
2005/5/6	14041.29004	14095.84961	14004.07031	14033.95996	14033.95996	272557800
2005/5/9	14068.25977	14106.53027	14006.84961	14085.08984	14085.08984	283408200
2005/5/10	14097.19043	14112.61035	13991.19043	14018.37988	14018.37988	235428800
2005/5/11	13959.29004	13973.62012	13895.26953	13939.79981	13939.79981	206986600
2005/5/12	13968.9502	13984.34961	13928.07031	13968.28027	13968.28027	194130600
2005/5/13	13907.16016	13921.41992	13841.86035	13866.80957	13866.80957	223792600
2005/5/17	13861.59961	13863.16016	13626.63965	13667.03027	13667.03027	401396200
2005/5/18	13648.25977	13668.42969	13590.04981	13627.00977	13627.00977	271572400
2005/5/19	13676.87012	13747.96973	13645.08008	13698.92969	13698.92969	253528600
2005/5/20	13715.65039	13723.82031	13642.83984	13717.41992	13717.41992	201016800
2005/5/23	13730.08984	13730.08984	13632.23047	13699.12988	13699.12988	163988800
2005/5/24	13703.13965	13726.15039	13677.33984	13719.32031	13719.32031	158187200
2005/5/25	13715.08984	13717.07031	13542.48047	13562.05957	13562.05957	294308800
2005/5/26	13569.25977	13590.61035	13541.76953	13569.99023	13569.99023	182625600
2005/5/27	13671.63965	13739.2002	13669.2002	13714.78027	13714.78027	218391000
2005/5/30	13741.28027	13851.33008	13684.51953	13845.09961	13845.09961	255851000
2005/5/31	13815.73047	13932.91992	13779.79981	13867.07031	13867.07031	348640200
2005/6/1	13817.26953	13895.33008	13813.69043	13873.07031	13873.07031	302359400
2005/6/2	13942.95996	13946.00977	13779.79981	13814.58008	13814.58008	325242400
2005/6/3	13821.9502	13870.49023	13792.65039	13818.4502	13818.4502	297765200
2005/6/6	13768.03027	13862.62012	13745.67969	13860.54981	13860.54981	265783800
2005/6/7	13806	13846.29981	13800.08984	13837.29004	13837.29004	258052800
2005/6/8	13868.13965	13938.79004	13842.00977	13898.54981	13898.54981	421819800
2005/6/9	13884.21973	13984.33984	13876.58008	13898.30957	13898.30957	419254400
2005/6/10	13927.00977	13972.70996	13916.86035	13934.75977	13934.75977	326592000
2005/6/13	13948.41992	13978.63965	13898.45996	13952.01953	13952.01953	209902000
2005/6/14	13954.74023	13999.05957	13901.49023	13904.80957	13904.80957	299700600
2005/6/15	13932.84961	13953.03027	13870.23047	13914.29981	13914.29981	284969400
2005/6/16	13909.75	13909.75	13801.41992	13833.53027	13833.53027	258611600
2005/6/17	13866.79004	13926.58984	13847.5	13912.03027	13912.03027	412312000
2005/6/20	13928.70996	13966.91016	13908.7002	13945.76953	13945.76953	246064200
2005/6/21	13935.29004	13983.48047	13890.78027	13979.34961	13979.34961	276460400
2005/6/22	13995.63965	14183.38965	13995.63965	14161.01953	14161.01953	666237800
2005/6/23	14197.00977	14233.80957	14157.00977	14190.44043	14190.44043	543943400
2005/6/24	14141.66016	14230.29004	14108.38965	14230.29004	14230.29004	536796400
2005/6/27	14142.49023	14202.98047	14142.13965	14176.04004	14176.04004	319765800
2005/6/28	14206.80957	14287.44043	14174.79004	14287.44043	14287.44043	602401600
2005/6/29	14313.99023	14365.04981	14247.04004	14277.28027	14277.28027	543705000
2005/6/30	14281.46973	14310.76953	14154.7002	14201.05957	14201.05957	406370800
2005/7/4	14188.34961	14188.46973	14122.96973	14177.87012	14177.87012	362865800
2005/7/5	14146.44043	14161	14101.55957	14124.79981	14124.79981	333218800
2005/7/6	14170.70996	14202.08984	14126.86035	14149.92969	14149.92969	427336800
2005/7/7	14146.24023	14156.91992	14006.75	14030.80957	14030.80957	482251200
2005/7/8	14014.79981	14053.20996	13920.87012	13964.46973	13964.46973	340661000
2005/7/11	14065.33984	14157.24023	14047.00977	14157.24023	14157.24023	338976200
2005/7/12	14214.87988	14215.48047	14094.7002	14146.9502	14146.9502	332181200
2005/7/13	14170.30957	14308.37012	14140.40039	14307.29981	14307.29981	378495400
2005/7/14	14389.37012	14497.42969	14389.37012	14491.54004	14491.54004	616934800
2005/7/15	14489.83984	14550.16992	14444.58008	14504.29004	14504.29004	658528400
2005/7/18	14496.54981	14578.69043	14487.87012	14567	14567	325610600
2005/7/19	14493.26953	14625.08008	14493.26953	14567.74023	14567.74023	454201200
2005/7/20	14584.05957	14673.83008	14567.01953	14602.7002	14602.7002	428144000
2005/7/21	14660.75977	14691.74023	14560.45996	14620.13965	14620.13965	404305000
2005/7/22	14744.51953	14800.30957	14655.44043	14786.45996	14786.45996	593108000
2005/7/25	14794.92969	14841.58008	14768.78027	14794.03027	14794.03027	388280000
2005/7/26	14818.79004	14840.44043	14744.38965	14769.92969	14769.92969	289148400
2005/7/27	14786.9502	14828.01953	14743.69043	14801.86035	14801.86035	374516000
2005/7/28	14836.29981	14899.70996	14771.16016	14813.32031	14813.32031	352640800
2005/7/29	14863.50977	14892.29004	14838.16016	14880.98047	14880.98047	412972800
2005/8/1	14892.73047	14989.46973	14841.12012	14978.87988	14978.87988	331918200
2005/8/2	15068.21973	15167.71973	15046.83984	15137.08008	15137.08008	555043400
2005/8/3	15197.05957	15201.82031	15035.37012	15118.5	15118.5	537270000
2005/8/4	15101.59961	15186.11035	15076.4502	15111.54004	15111.54004	412126600
2005/8/5	15054.62988	15083.50977	14972.51953	15051.32031	15051.32031	342387400
2005/8/8	15033.98047	15117.91016	15024.54004	15108.94043	15108.94043	226935800
2005/8/9	15137.63965	15161.79004	15029.38965	15047.83984	15047.83984	339751000
2005/8/10	15113.86035	15346.41016	15095.95996	15346.41016	15346.41016	479410000
2005/8/11	15432.74023	15477.13965	15330.9502	15445.2002	15445.2002	615163000
2005/8/12	15459.16992	15480.79981	15398.29981	15450.9502	15450.9502	412005600
2005/8/15	15435.49023	15482.15039	15391.57031	15466.05957	15466.05957	282287200
2005/8/16	15455.70996	15508.57031	15394.73047	15443.62012	15443.62012	322947800
2005/8/17	15331.08984	15449.58008	15309.5	15449.58008	15449.58008	398665600
2005/8/18	15442.50977	15455.16992	15101.73047	15148.08984	15148.08984	516748400
2005/8/19	15123.25977	15173.5	15001.44043	15038.61035	15038.61035	391603000
2005/8/22	15093.17969	15225.58984	15049.91016	15218.62988	15218.62988	277348200
2005/8/23	15222.49023	15244.90039	14938.04981	14973.88965	14973.88965	364369200
2005/8/24	14934.98047	14969.5	14861.42969	14873.84961	14873.84961	286594600
2005/8/25	14844.17969	14963.73047	14832	14889.09961	14889.09961	289215600
2005/8/26	14942.82031	14991.63965	14863.04004	14982.88965	14982.88965	274590800
2005/8/29	14851.67969	14861.48047	14734.42969	14836.96973	14836.96973	317385200
2005/8/30	14870.19043	14976.46973	14831.90039	14922.21973	14922.21973	240258000
2005/8/31	14853.63965	14927.04981	14796.50977	14903.54981	14903.54981	382671400
2005/9/1	15031.51953	15149.61035	15014.76953	15143.75	15143.75	412152600
2005/9/2	15197.87012	15249.15039	15131.04004	15221.88965	15221.88965	285917800
2005/9/5	15231.76953	15244.04004	15179.75977	15227.83008	15227.83008	159710400
2005/9/6	15287.7002	15307.65039	15038.65039	15160.78027	15160.78027	248202800
2005/9/7	15247.91992	15271.20996	15205.99023	15224.57031	15224.57031	242847400
2005/9/8	15257.53027	15257.53027	15156.91016	15166.16992	15166.16992	286588200
2005/9/9	15168.57031	15188.42969	15081.28027	15165.76953	15165.76953	246364600
2005/9/12	15240.40039	15240.88965	15186.57031	15199.79004	15199.79004	183454000
2005/9/13	15159	15192.91992	15052.58008	15070.55957	15070.55957	259710000
2005/9/14	15059.91016	15097.29981	14979.65039	15086.62012	15086.62012	272578600
2005/9/15	15092.42969	15129.58984	14990.04981	15041.01953	15041.01953	238076200
2005/9/16	15033.08008	15035.4502	14965.98047	14983.2002	14983.2002	281685400
2005/9/20	14994.76953	15252.83984	14943.61035	15241.86035	15241.86035	424561400
2005/9/21	15207.08008	15271.91016	15162.59961	15223.62012	15223.62012	338187000
2005/9/22	15144.54981	15194.00977	15119.99023	15179.9502	15179.9502	297848400
2005/9/23	15169.04004	15169.87988	15045.54004	15143.96973	15143.96973	269944600
2005/9/26	15166.16016	15279.04004	15127.99023	15274.30957	15274.30957	293050400
2005/9/27	15286.51953	15312.36035	15163.66992	15189.87988	15189.87988	253552400
2005/9/28	15186.12988	15269.04004	15164.86035	15221.45996	15221.45996	312616200
2005/9/29	15248.87012	15432.9502	15241.49023	15431.25	15431.25	378787200
2005/9/30	15449.29981	15470.50977	15394.67969	15428.51953	15428.51953	351307200
2005/10/3	15399.87012	15452.28027	15369.23047	15394.38965	15394.38965	270527400
2005/10/4	15397.37988	15493	15382.20996	15382.20996	15382.20996	317223200
2005/10/5	15317.08008	15317.08008	15137.51953	15161.03027	15161.03027	427003600
2005/10/6	14943.21973	14945.96973	14823	14839.29981	14839.29981	552974000
2005/10/7	14857.19043	14899.23047	14798.91016	14847.79004	14847.79004	453735200
2005/10/10	14898.83984	14933.92969	14852.33008	14898.76953	14898.76953	280169400
2005/10/12	14880.45996	14933.12012	14557.51953	14575.01953	14575.01953	547705800
2005/10/13	14527.01953	14644.66016	14508.54004	14621.83008	14621.83008	339541800
2005/10/14	14577.37012	14577.37012	14439.12988	14485.87988	14485.87988	433301600
2005/10/17	14551.74023	14572.67969	14449.37988	14541.34961	14541.34961	310244800
2005/10/18	14585.84961	14649.70996	14563.51953	14597.40039	14597.40039	281016800
2005/10/19	14434.73047	14463.07031	14345.87012	14372.75977	14372.75977	439359200
2005/10/20	14477.54004	14524.66016	14398.96973	14408.94043	14408.94043	357183200
2005/10/21	14364.67969	14491.94043	14308.61035	14487.84961	14487.84961	507689800
2005/10/24	14470.66992	14505.55957	14321.61035	14402.34961	14402.34961	290231200
2005/10/25	14566.04981	14566.09961	14422.40039	14424.87988	14424.87988	319840600
2005/10/26	14446.96973	14474.16016	14361.75977	14458.13965	14458.13965	394435000
2005/10/27	14475.66016	14484.32031	14376.86035	14381.05957	14381.05957	270958200
2005/10/28	14282.08984	14295.88965	14189.46973	14215.83008	14215.83008	382679000
2005/10/31	14313.41992	14393.28027	14255.92969	14386.37012	14386.37012	268522400
2005/11/1	14485.34961	14591.41992	14470.58008	14572.25977	14572.25977	395000600
2005/11/2	14583.08984	14604.5	14544.65039	14597.48047	14597.48047	270334600
2005/11/3	14626.61035	14649.86035	14546.87988	14601.58984	14601.58984	264688800
2005/11/4	14660.33984	14668.53027	14536.28027	14585.79004	14585.79004	254565600
2005/11/7	14498.83984	14503.46973	14353.90039	14365.79004	14365.79004	310755600
2005/11/8	14420.54981	14435.24023	14317.50977	14403.2002	14403.2002	259478400
2005/11/9	14440.61035	14626.59961	14417.46973	14597.54981	14597.54981	329370000
2005/11/10	14586.00977	14642.84961	14567.54981	14633.33008	14633.33008	251755600
2005/11/11	14668.23047	14808.46973	14655.73047	14740.59961	14740.59961	322659000
2005/11/14	14760.40039	14772.92969	14541.99023	14629.49023	14629.49023	273048000
2005/11/15	14573.51953	14671.01953	14518.75	14627.41016	14627.41016	254867800
2005/11/16	14632.40039	14683.99023	14603.7002	14650.54004	14650.54004	217729000
2005/11/17	14672.79981	14788.62012	14620.41992	14787.98047	14787.98047	331421400
2005/11/18	14915	14924.62012	14865.80957	14883.32031	14883.32031	381015600
2005/11/21	14939.7002	14942.07031	14843.87012	14885.57031	14885.57031	242625000
2005/11/22	14881.91992	14897.79981	14806.95996	14885.65039	14885.65039	197108000
2005/11/23	14961.92969	15071.23047	14925.71973	15062.34961	15062.34961	393797800
2005/11/24	15111.03027	15117.87988	15042.29981	15084.38965	15084.38965	262069400
2005/11/25	15053.91992	15100.94043	15027.75977	15081.46973	15081.46973	231676200
2005/11/28	15099.62988	15133.87988	15073.54981	15100	15100	183583400
2005/11/29	15058.99023	15062.01953	14958.78027	15028.75977	15028.75977	226451800
2005/11/30	15028.74023	15072.83984	14936.90039	14937.13965	14937.13965	304252400
2005/12/1	14881.21973	15068.03027	14866.09961	15068.03027	15068.03027	412240200
2005/12/2	15178.09961	15232.32031	15129.29004	15200.37988	15200.37988	377939200
2005/12/5	15208.86035	15208.86035	15145.15039	15158.82031	15158.82031	222779400
2005/12/6	15156.83984	15161.87988	14967.78027	14990.61035	14990.61035	376164400
2005/12/7	15026.91992	15134.9502	14960.21973	15134.9502	15134.9502	335154000
2005/12/8	15095.17969	15095.17969	14860.54004	14879.16016	14879.16016	348480000
2005/12/9	14905.57031	14953.33984	14870.95996	14910.50977	14910.50977	232244400
2005/12/12	14991.62012	15079.95996	14972.05957	14984.40039	14984.40039	199318800
2005/12/13	14981.23047	14995.62988	14863.83984	14942.62012	14942.62012	330070000
2005/12/14	14981.4502	14981.4502	14867.71973	14976.25977	14976.25977	278860600
2005/12/15	15039.62988	15078.91992	15025.54004	15059.01953	15059.01953	318937000
2005/12/16	15077.98047	15078.37012	14967.78027	15029.80957	15029.80957	306449400
2005/12/19	15044.90039	15200.11035	15044.90039	15182.88965	15182.88965	310365600
2005/12/20	15172.12988	15200.7002	15128.58984	15169.16992	15169.16992	250971000
2005/12/21	15219.26953	15272.71973	15210.92969	15221.41992	15221.41992	243252200
2005/12/22	15251.09961	15252.4502	15170.91992	15182.53027	15182.53027	243697200
2005/12/23	15208.83984	15226.03027	15182.63965	15183.58008	15183.58008	164157400
2005/12/28	15076.94043	15173.48047	15049.41016	15101.54004	15101.54004	215911000
2005/12/29	15146.54981	15151.32031	15028.28027	15045.58984	15045.58984	266347000
2005/12/30	14959.41992	14972.2002	14811.63965	14876.42969	14876.42969	448872000
2006/1/3	14843.96973	14945.04981	14843.96973	14944.76953	14944.76953	250383000
2006/1/4	15112.75977	15208.86035	15085.44043	15200.05957	15200.05957	565220200
2006/1/5	15313.84961	15373.79004	15261.82031	15271.12988	15271.12988	514294600
2006/1/6	15327.29004	15347	15252.48047	15344.44043	15344.44043	397727400
2006/1/9	15497.96973	15602.87988	15497.71973	15547.42969	15547.42969	581542400
2006/1/10	15638.40039	15658.91016	15500.16016	15569.91016	15569.91016	581719000
2006/1/11	15584.54004	15725.46973	15584.54004	15650.87988	15650.87988	576574400
2006/1/12	15767.94043	15791.29981	15651.95996	15719.37012	15719.37012	503136400
2006/1/13	15672.38965	15792.36035	15670.76953	15787.96973	15787.96973	380816800
2006/1/16	15787.26953	15816.54004	15745.04004	15777.71973	15777.71973	393659200
2006/1/17	15798.51953	15798.51953	15550.23047	15576.2002	15576.2002	506251600
2006/1/18	15426.91992	15525.59961	15376.4502	15481.20996	15481.20996	437278800
2006/1/19	15555.78027	15675.26953	15549.67969	15670.41992	15670.41992	418395400
2006/1/20	15700.70996	15788.07031	15565.50977	15662.08008	15662.08008	556324200
2006/1/23	15454.79981	15497.92969	15412.25977	15464.76953	15464.76953	512870000
2006/1/24	15540.91992	15551.66016	15463.11035	15530.57031	15530.57031	334958200
2006/1/25	15560.66016	15572.37988	15487.67969	15520.38965	15520.38965	375993800
2006/1/26	15550.33008	15563.40039	15469.24023	15520.07031	15520.07031	361639800
2006/1/27	15659.20996	15770.4502	15650.69043	15753.13965	15753.13965	900109200
2006/2/1	15798.44043	15808.17969	15653.90039	15742.29981	15742.29981	540984600
2006/2/2	15771.33984	15775.65039	15666.94043	15691.69043	15691.69043	510822200
2006/2/3	15472.03027	15486.74023	15420.66016	15429.73047	15429.73047	565005800
2006/2/6	15415.87988	15564.95996	15374.88965	15548.05957	15548.05957	473072800
2006/2/7	15558.51953	15560.40039	15466.46973	15517.00977	15517.00977	526470000
2006/2/8	15451.20996	15469.50977	15327.07031	15373.44043	15373.44043	612390600
2006/2/9	15443.42969	15467.66992	15371.73047	15413.42969	15413.42969	397975800
2006/2/10	15365.38965	15443.4502	15355.44043	15425.9502	15425.9502	411900800
2006/2/13	15303.04004	15355.38965	15267.9502	15312.08984	15312.08984	406328000
2006/2/14	15241.66016	15445.07031	15240.9502	15420.32031	15420.32031	417382000
2006/2/15	15449.13965	15514.92969	15316.62988	15423.25977	15423.25977	436302800
2006/2/16	15495.79981	15495.79981	15436.53027	15450.87988	15450.87988	373306400
2006/2/17	15517.91992	15520.59961	15437.54004	15475.69043	15475.69043	354205000
2006/2/20	15525.74023	15627.04981	15525.74023	15598.66992	15598.66992	326216800
2006/2/21	15651.74023	15661.2002	15567.62988	15627.24023	15627.24023	359727400
2006/2/22	15613.86035	15641.78027	15584.26953	15635.71973	15635.71973	285357400
2006/2/23	15651.78027	15849.86035	15611.54981	15812.53027	15812.53027	527662800
2006/2/24	15848.5	15875.33008	15779.79004	15856.04981	15856.04981	350481000
2006/2/27	15943.63965	15999.30957	15890.79981	15949.88965	15949.88965	417455600
2006/2/28	15920.49023	15928.08008	15824.4502	15918.48047	15918.48047	357386400
2006/3/1	15768.20996	15887.62988	15768.20996	15818.08984	15818.08984	296409200
2006/3/2	15905.94043	15922.9502	15836.36035	15882.4502	15882.4502	294946800
2006/3/3	15887.66992	15896.55957	15802	15802	15802	398964400
2006/3/6	15812.71973	15845.2002	15777	15811.83008	15811.83008	280681600
2006/3/7	15835.46973	15835.46973	15560.62012	15602.36035	15602.36035	503860000
2006/3/8	15545.41992	15555.82031	15348.21973	15493.08984	15493.08984	496846400
2006/3/9	15526.08984	15555.61035	15458.78027	15510.12988	15510.12988	371035400
2006/3/10	15521.40039	15521.40039	15397.17969	15445.04981	15445.04981	227922800
2006/3/13	15542.79004	15545.84961	15469.76953	15542.07031	15542.07031	213722400
2006/3/14	15548.12988	15548.26953	15461.80957	15519.75977	15519.75977	285640000
2006/3/15	15647.42969	15762.11035	15647	15720.36035	15720.36035	324151000
2006/3/16	15753.36035	15773.73047	15668.33984	15729.04004	15729.04004	237243800
2006/3/17	15778.48047	15845.96973	15715.41016	15801.66016	15801.66016	431043600
2006/3/20	15868.49023	15973.00977	15862.90039	15929.9502	15929.9502	428078000
2006/3/21	15911.49023	15936.17969	15870.73047	15922.75	15922.75	249834200
2006/3/22	15790.4502	15840.13965	15619.13965	15642.80957	15642.80957	383483600
2006/3/23	15689.61035	15772.92969	15669.46973	15771.16992	15771.16992	315598200
2006/3/24	15778.17969	15792.04004	15671.62988	15716.45996	15716.45996	290918200
2006/3/27	15743.66992	15847.75	15694.11035	15815.87012	15815.87012	416034600
2006/3/28	15824.53027	15920.07031	15787	15856.58008	15856.58008	563170400
2006/3/29	15790.42969	15843.09961	15729.25977	15745.11035	15745.11035	365452000
2006/3/30	15819.41992	15954.91016	15819.41992	15880.69043	15880.69043	422453600
2006/3/31	15942.73047	15964.34961	15739.19043	15805.04004	15805.04004	424538400
2006/4/3	15904.96973	16076.74023	15877.44043	16063.75	16063.75	340218000
2006/4/4	16107.21973	16121.21973	16039.50977	16100.08984	16100.08984	380671000
2006/4/6	16222.29004	16423.31055	16190.54981	16411.13086	16411.13086	575474200
2006/4/7	16415.51953	16534.83008	16328.62988	16471.7793	16471.7793	450439600
2006/4/10	16383.58008	16527.93945	16374.58984	16521.58984	16521.58984	335448400
2006/4/11	16480.85938	16505.75977	16381.00977	16475.81055	16475.81055	295626400
2006/4/12	16414.36914	16427.56055	16260.87988	16310.75977	16310.75977	448174000
2006/4/13	16360.16016	16446.66992	16308.76953	16429.44922	16429.44922	337570600
2006/4/18	16534.90039	16643.80078	16533.07031	16637.5293	16637.5293	422676000
2006/4/19	16858.0293	16897.81055	16780.5293	16830.43945	16830.43945	564111600
2006/4/20	16888.88086	16953.25	16753.18945	16944.33984	16944.33984	436367800
2006/4/21	16893.51953	16991.51953	16808.61914	16912.15039	16912.15039	414154200
2006/4/24	16917.60938	16930.00977	16678.31055	16705.66992	16705.66992	479641800
2006/4/25	16734.83008	16746.31055	16547.30078	16577.76953	16577.76953	495561400
2006/4/26	16628.59961	16739.26953	16539.07031	16672.66016	16672.66016	397465000
2006/4/27	16749.48047	16856.9707	16728.84961	16742.84961	16742.84961	293001200
2006/4/28	16461.59961	16672.41016	16429.5	16661.30078	16661.30078	362459600
2006/5/2	16764.58984	16896.85938	16744.16016	16868.03906	16868.03906	594247400
2006/5/3	17066.98047	17099.48047	16970.40039	17026.98047	17026.98047	530625800
2006/5/4	16966.24023	17076.91992	16966.24023	17013.92969	17013.92969	357919200
2006/5/8	17204.25	17328.42969	17204.25	17301.78906	17301.78906	552253400
2006/5/9	17278.86914	17278.86914	17118.2207	17133.99023	17133.99023	470048000
2006/5/10	17205.34961	17239.21094	17018.16992	17080.58984	17080.58984	388062000
2006/5/11	17065.96094	17185.78906	17010.40039	17140.7793	17140.7793	513897600
2006/5/12	16868.85938	16967.03906	16845.84961	16901.84961	16901.84961	405818200
2006/5/15	16623.34961	16673.5293	16455.46094	16494.83984	16494.83984	469529000
2006/5/16	16400.66016	16435.55078	16247.58008	16393.10938	16393.10938	582736400
2006/5/17	16497.91016	16626.71094	16421.08984	16615.55078	16615.55078	482784400
2006/5/18	16232.16016	16363.33984	16177.17969	16266.51953	16266.51953	503735800
2006/5/19	16169.78027	16361.94043	16155.76953	16313.36035	16313.36035	360012400
2006/5/22	16295.37012	16304.9502	15790.44043	15805.51953	15805.51953	472615200
2006/5/23	15747.40039	15888.48047	15691.12988	15864.55957	15864.55957	561383400
2006/5/24	15857.20996	15930.16992	15673.75	15822.63965	15822.63965	468294200
2006/5/25	15741.80957	15764.71973	15626.9502	15696.88965	15696.88965	426455600
2006/5/26	15897.28027	15932.25977	15814.92969	15895.09961	15895.09961	438535400
2006/5/29	15976.26953	16006.07031	15919.12988	15963.76953	15963.76953	307278200
2006/5/30	15976.37012	15976.37012	15840.33984	15857.88965	15857.88965	393298000
2006/6/1	15817.82031	15923.73047	15605.95996	15645.26953	15645.26953	488738600
2006/6/2	15731.82031	15920.05957	15677.04004	15912.70996	15912.70996	473210800
2006/6/5	15964.30957	16062.26953	15943.41992	16016.23047	16016.23047	307784200
2006/6/6	15844.91992	15985.99023	15824.19043	15973.11035	15973.11035	318078400
2006/6/7	15916.76953	15944.48047	15776.37012	15816.54981	15816.54981	320045000
2006/6/8	15603.11035	15611.51953	15419.41992	15450.11035	15450.11035	560586400
2006/6/9	15468.83008	15640.30957	15405.79004	15628.69043	15628.69043	441323800
2006/6/12	15560.70996	15680.32031	15498.26953	15621.44043	15621.44043	282433200
2006/6/13	15417.24023	15437.25977	15204.86035	15234.41992	15234.41992	487668800
2006/6/14	15238.58008	15396.5	15214.69043	15247.91992	15247.91992	410959200
2006/6/15	15419.67969	15455.57031	15355.42969	15435.08008	15435.08008	461480000
2006/6/16	15807.37012	15851.50977	15749.45996	15842.65039	15842.65039	562540800
2006/6/19	15759.95996	15781.55957	15723.36035	15768.86035	15768.86035	192452000
2006/6/20	15709	15709	15555.24023	15608.96973	15608.96973	449964000
2006/6/21	15599.86035	15667.7002	15520.41992	15659.36035	15659.36035	251937000
2006/6/22	15859.84961	15885.70996	15798.59961	15826.7002	15826.7002	330942400
2006/6/23	15729.54981	15828.49023	15682.80957	15808.80957	15808.80957	339210000
2006/6/26	15756.67969	15841.13965	15726.80957	15804.80957	15804.80957	306761400
2006/6/27	15827.84961	15892.91992	15770.91992	15774.7002	15774.7002	294448900
2006/6/28	15632.44043	15742.66016	15613.2002	15742.66016	15742.66016	303054000
2006/6/29	15890.2002	15916	15844.11035	15865.21973	15865.21973	364663200
2006/6/30	16170.79004	16273.74023	16125.25977	16267.62012	16267.62012	555019000
2006/7/3	16288.58984	16364.23047	16234.87988	16326.66016	16326.66016	295984400
2006/7/4	16363.15039	16379.03027	16312.16992	16368.98047	16368.98047	271767300
2006/7/5	16364	16377.66016	16254.69043	16267.17969	16267.17969	226094300
2006/7/6	16141.66992	16445.17969	16129.65039	16440.99023	16440.99023	256690800
2006/7/7	16497.90039	16497.90039	16399.48047	16459.7793	16459.7793	216761800
2006/7/10	16376.82031	16606.61914	16338.90039	16603.81055	16603.81055	223312300
2006/7/11	16512.24023	16568.61914	16477.46094	16490.13086	16490.13086	343592700
2006/7/12	16507.7207	16552.64063	16435.60938	16522.21094	16522.21094	197578800
2006/7/13	16490.48047	16557.9707	16288.42969	16305.48047	16305.48047	324527800
2006/7/14	16123.95996	16159.08984	16062.59961	16135.70996	16135.70996	296680300
2006/7/17	15980.5	16104.15039	15948.75977	16064.82031	16064.82031	231710500
2006/7/18	16035	16109.7002	15966.44043	16043.94043	16043.94043	240536700
2006/7/19	16069.79981	16171.12012	16062.58008	16097.54004	16097.54004	169546200
2006/7/20	16418.14063	16481.16992	16390.2793	16472.61914	16472.61914	316291000
2006/7/21	16406.7793	16483.23047	16376.03027	16464.17969	16464.17969	375659400
2006/7/24	16376.37988	16484.9707	16354.44043	16480.58984	16480.58984	251868300
2006/7/25	16668.63086	16671.39063	16580.64063	16583.85938	16583.85938	318878400
2006/7/26	16584.49023	16623.46094	16566.39063	16617.24023	16617.24023	235033400
2006/7/27	16713.03906	16924.2207	16713.03906	16916.76953	16916.76953	426090700
2006/7/28	16935	17034.55078	16918.78906	16955.03906	16955.03906	325931200
2006/7/31	17103.43945	17114.19922	16965.19922	16971.33984	16971.33984	263546300
2006/8/1	16990.2207	16990.2207	16907.38086	16911.36914	16911.36914	211895000
2006/8/2	16887.67969	17085.65039	16872.71094	17032.75	17032.75	335435400
2006/8/3	17073.43945	17097.83984	17011.60938	17048.41992	17048.41992	314784500
2006/8/4	17049.96094	17096.41016	16867.94922	16887.80078	16887.80078	290811800
2006/8/7	16927.74023	16961.25977	16811.41992	16953.55078	16953.55078	216714100
2006/8/8	17056.57031	17066.44922	16994.56055	17048.19922	17048.19922	265395900
2006/8/9	16996	17349.99023	16959.00977	17346.58008	17346.58008	353961200
2006/8/10	17322.51953	17349.80078	17211.96094	17222.14063	17222.14063	291538300
2006/8/11	17255.23047	17323.49023	17211.4707	17249.94922	17249.94922	240485900
2006/8/14	17280.07031	17303.16992	17215.00977	17290.00977	17290.00977	205380100
2006/8/15	17274.50977	17295.30078	17242.83984	17274.07031	17274.07031	189984200
2006/8/16	17406.61914	17473.73047	17349.88086	17451.0293	17451.0293	319270700
2006/8/17	17501.94922	17506.21094	17329.05078	17373.05078	17373.05078	358907400
2006/8/18	17381.41992	17413.96094	17316.13086	17330.69922	17330.69922	260812800
2006/8/21	17326.38086	17329.67969	16996.75977	17007.88086	17007.88086	317411200
2006/8/22	17096.50977	17155.59961	17037.23047	17149.75	17149.75	244744100
2006/8/23	17101.11914	17111.75	17010.31055	17088.39063	17088.39063	194206800
2006/8/24	16970.98047	17040.2207	16870.69922	16883.03906	16883.03906	322874300
2006/8/25	16958.2793	17005.43945	16894.11914	16955.44922	16955.44922	261221000
2006/8/28	16955.88086	16998.71094	16911.51953	16922.28906	16922.28906	203537200
2006/8/29	17003.56055	17102.44922	16998.99023	17083.2793	17083.2793	250214600
2006/8/30	17147.75977	17289.25977	17134.91992	17284.71094	17284.71094	430751800
2006/8/31	17395.53906	17422.83008	17356.83008	17392.26953	17392.26953	487228900
2006/9/1	17373.16992	17514.31055	17311.41016	17423.7207	17423.7207	389951500
2006/9/4	17504.33008	17538.58984	17476.59961	17513.88086	17513.88086	307024000
2006/9/5	17523.81055	17523.81055	17404.66992	17438.80078	17438.80078	228720800
2006/9/6	17445.98047	17445.98047	17208.92969	17258.50977	17258.50977	318450700
2006/9/7	17099.91016	17133.51953	17044.92969	17096.43945	17096.43945	399343200
2006/9/8	17071.17969	17171.53906	17070.91016	17145.75977	17145.75977	396274600
2006/9/11	17141.60938	17158.2207	16929.71094	16948.58984	16948.58984	822556800
2006/9/12	16932.28906	17128.86914	16921.5293	17075.40039	17075.40039	428789000
2006/9/13	17221	17235.41016	17173.82031	17210.03906	17210.03906	538815900
2006/9/14	17274.66992	17304.74023	17142.71094	17183.44922	17183.44922	747969600
2006/9/15	17179.08984	17246.89063	17143.24023	17237.65039	17237.65039	497798400
2006/9/18	17253.69922	17423.90039	17253.01953	17387.21094	17387.21094	527369400
2006/9/19	17411.92969	17426.4707	17314.63086	17346.69922	17346.69922	604377700
2006/9/20	17232.19922	17523.48047	17220.7793	17512.96094	17512.96094	921311200
2006/9/21	17546.56055	17663.43945	17539.56055	17619.9707	17619.9707	1161323100
2006/9/22	17526.33984	17639.13086	17511.96094	17600.65039	17600.65039	816864700
2006/9/25	17546.03906	17683.44922	17539.81055	17546.03906	17546.03906	554085100
2006/9/26	17614.28906	17614.28906	17277.75	17308.08008	17308.08008	553720400
2006/9/27	17478.25	17540.66992	17402.13086	17521.50977	17521.50977	563790300
2006/9/28	17565.92969	17604.91016	17506.24023	17530.57031	17530.57031	815714300
2006/9/29	17559.66992	17589.57031	17350.78906	17543.05078	17543.05078	585264500
2006/10/3	17490.50977	17648.71094	17428.09961	17606.5293	17606.5293	1356757200
2006/10/4	17637.19922	17687.19922	17535.83008	17629.21094	17629.21094	1023470000
2006/10/5	17897.92969	17940.49023	17810.07031	17907.66992	17907.66992	803488300
2006/10/6	17901.06055	17931.73047	17848.7207	17903.39063	17903.39063	578815400
2006/10/9	17876.03906	17876.03906	17589.11914	17675.24023	17675.24023	561382500
2006/10/10	17780.30078	17852.35938	17751.94922	17823.69922	17823.69922	503691300
2006/10/11	17856.59961	17875.61914	17740.78906	17862.78906	17862.78906	721727200
2006/10/12	17896.42969	17948.13086	17835.65039	17873.08984	17873.08984	1102474700
2006/10/13	18049.83008	18067.58008	17949.58984	17988.85938	17988.85938	1719400400
2006/10/16	18067.19922	18069.49023	17958.09961	18010.19922	18010.19922	760911900
2006/10/17	17965.34961	18074.28906	17823.33008	18014.83984	18014.83984	744363900
2006/10/18	17910.00977	18048.08984	17881.7793	18048.08984	18048.08984	452401800
2006/10/19	18053.90039	18070.75977	17938.00977	17986.9707	17986.9707	439090800
2006/10/20	18012.60938	18148.03906	18012.60938	18113.55078	18113.55078	815419100
2006/10/23	18170.2207	18170.33008	18066.10938	18089.84961	18089.84961	620706100
2006/10/24	18136.17969	18173.42969	18121.69922	18153.41016	18153.41016	508900700
2006/10/25	18150.89063	18168.99023	18106.10938	18157.93945	18157.93945	524809100
2006/10/26	18267.41992	18378.83984	18240.59961	18353.74023	18353.74023	771033500
2006/10/27	18400.81055	18465.53906	18232.64063	18297.55078	18297.55078	997605800
2006/10/31	18196.03906	18336.44922	18152.91016	18324.34961	18324.34961	576848300
2006/11/1	18376.39063	18494.94922	18376.39063	18453.65039	18453.65039	603384200
2006/11/2	18495.28906	18724.91016	18397.33008	18714.7793	18714.7793	619279600
2006/11/3	18696.58008	18771.00977	18646.16016	18749.68945	18749.68945	536153300
2006/11/6	18702.25	18940.80078	18694.13086	18936.55078	18936.55078	502709900
2006/11/7	19102.88086	19161.38086	18855.88086	18939.31055	18939.31055	838438100
2006/11/8	18933.4707	18994.98047	18750.7793	18811.24023	18811.24023	1143023300
2006/11/9	18885.2207	18993.40039	18866.00977	18952.85938	18952.85938	1000762500
2006/11/10	18958.06055	18976.15039	18861.93945	18891.14063	18891.14063	1046619800
2006/11/13	18763.43945	18902.19922	18717.60938	18868.53906	18868.53906	1176664500
2006/11/14	18889.91992	18989.50977	18759.33984	18878.41992	18878.41992	1532391200
2006/11/15	18940.01953	19106.83008	18926.31055	19093	19093	1532407700
2006/11/16	19162.90039	19237.73047	19048.03906	19154.07031	19154.07031	1201291600
2006/11/17	19125.91992	19214.59961	19097.32031	19182.71094	19182.71094	918567200
2006/11/20	19030.35938	19133.51953	18928.58008	18954.63086	18954.63086	826235900
2006/11/21	19002.07031	19064.07031	18959.81055	19008.30078	19008.30078	586462800
2006/11/22	19102.25977	19256.99023	19075.32031	19250.78906	19250.78906	915517600
2006/11/23	19345.0293	19404.00977	19244.32031	19265.32031	19265.32031	969976700
2006/11/24	19206.44922	19315.73047	19195.90039	19260.30078	19260.30078	644888700
2006/11/27	19263.85938	19328.11914	19122.39063	19204.00977	19204.00977	806258900
2006/11/28	18996.83984	18998.08008	18618.66016	18639.5293	18639.5293	1284478900
2006/11/29	18730.49023	18843.48047	18687.26953	18780.92969	18780.92969	1154443500
2006/11/30	18944.56055	19033.40039	18923.63086	18960.48047	18960.48047	761645100
2006/12/1	18922.5293	18945.40039	18650.5	18690.82031	18690.82031	815023100
2006/12/4	18654.07031	18768.63086	18587.7207	18702.73047	18702.73047	1166542800
2006/12/5	18880.81055	18949.91992	18794.17969	18944.18945	18944.18945	1097018600
2006/12/6	18988.14063	19131.2207	18937.60938	19026.35938	19026.35938	1334971800
2006/12/7	19023.75	19048.41016	18783.30078	18842.99023	18842.99023	930195500
2006/12/8	18775.4707	18799.25	18666.89063	18739.99023	18739.99023	915151000
2006/12/11	18811.84961	18965.73047	18811.84961	18924.66016	18924.66016	991829700
2006/12/12	19010.16016	19015.69922	18819.99023	18907.16992	18907.16992	796680000
2006/12/13	18867.66992	18870.44922	18623.60938	18718.18945	18718.18945	1071922300
2006/12/14	18806.71094	18954.93945	18774.42969	18919.40039	18919.40039	850261100
2006/12/15	19080.28906	19126.69922	19014.26953	19110.65039	19110.65039	1016363000
2006/12/18	19094.63086	19216.53906	19046.91992	19192.91016	19192.91016	1099128400
2006/12/19	19162.98047	19180.30078	18905.43945	18964.55078	18964.55078	1018232400
2006/12/20	19109.84961	19273.76953	19108.44922	19240.11914	19240.11914	1225335100
2006/12/21	19249.18945	19276.32031	19157.84961	19222.83984	19222.83984	1329756800
2006/12/22	19227.24023	19320.51953	19197.73047	19320.51953	19320.51953	821757200
2006/12/28	19742.78906	20038.23047	19686.81055	20001.91016	20001.91016	1749890400
2006/12/29	20049.0293	20049.0293	19885.25	19964.7207	19964.7207	1390983100
2007/1/2	20004.83984	20323.58984	19990.2793	20310.17969	20310.17969	1264596800
2007/1/3	20353.41992	20554.58008	20249.60938	20413.39063	20413.39063	1673968900
2007/1/4	20415.66992	20463.17969	19948.01953	20025.58008	20025.58008	2130510200
2007/1/5	19890.15039	20213.64063	19757.24023	20211.2793	20211.2793	1959114400
2007/1/8	19915	20085.58008	19844.31055	20029.66016	20029.66016	1438589300
2007/1/9	20162.53906	20173.06055	19794.28906	19898.08008	19898.08008	1524412800
2007/1/10	19665.40039	19693.69922	19507.9707	19568.33984	19568.33984	1684164000
2007/1/11	19653.01953	19697.58008	19350.5	19385.36914	19385.36914	1436329900
2007/1/12	19628.82031	19680.63086	19523.75977	19613.41016	19613.41016	1486034100
2007/1/15	19776.13086	20073.28906	19746.07031	20068.56055	20068.56055	1252411300
2007/1/16	20130.55078	20133.49023	19938.19922	20027.94922	20027.94922	1026767900
2007/1/17	19917.49023	20122.42969	19841.16016	20064.57031	20064.57031	1117662100
2007/1/18	20064.75	20297.41016	20002.76953	20277.50977	20277.50977	1354156400
2007/1/19	20215.55078	20337.92969	20189.35938	20327.7207	20327.7207	1025928300
2007/1/22	20501.44922	20779.51953	20487.59961	20772.2207	20772.2207	1019021700
2007/1/23	20743.84961	20810.78906	20589.41992	20769.69922	20769.69922	1409621100
2007/1/24	20950.93945	20971.46094	20725.48047	20821.05078	20821.05078	1053436000
2007/1/25	20889.74023	20897.55078	20610.2207	20669.83008	20669.83008	918331200
2007/1/26	20457.48047	20457.48047	20204.66992	20281.13086	20281.13086	1539136300
2007/1/29	20317.39063	20366.71094	20197.59961	20236.67969	20236.67969	680469300
2007/1/30	20281.92969	20465.46094	20165.2207	20460.46094	20460.46094	626581300
2007/1/31	20463.82031	20507.67969	20008.59961	20106.41992	20106.41992	997395300
2007/2/1	20251.57031	20496.81055	20176.61914	20430.16016	20430.16016	1071631200
2007/2/2	20544.33008	20704.09961	20468.83984	20563.67969	20563.67969	945602500
2007/2/5	20514.83008	20645.82031	20409.16016	20455.61914	20455.61914	819094000
2007/2/6	20511.7793	20712.32031	20438.35938	20655.19922	20655.19922	848211100
2007/2/7	20716.58984	20739.00977	20598.0293	20679.68945	20679.68945	1088530300
2007/2/8	20475.88086	20763.57031	20318.99023	20735.05078	20735.05078	1525211600
2007/2/9	20746.94922	20771.08984	20593.75977	20677.66016	20677.66016	772407000
2007/2/12	20534.42969	20696.65039	20488.82031	20593.41016	20593.41016	813622500
2007/2/13	20523.91016	20523.91016	20127.11914	20132.25	20132.25	953727400
2007/2/14	20302.19922	20330.36914	20184.68945	20209.91016	20209.91016	686788500
2007/2/15	20466.65039	20570.14063	20398.44922	20538.41992	20538.41992	845067500
2007/2/16	20545.92969	20588.17969	20458.00977	20567.91016	20567.91016	709936300
2007/2/21	20649.7207	20677.28906	20540.32031	20651.41992	20651.41992	749988900
2007/2/22	20748.46094	20829.66016	20740.33008	20809.23047	20809.23047	795301400
2007/2/23	20844.25	20844.25	20547.43945	20711.65039	20711.65039	874084000
2007/2/26	20520.44922	20581.41992	20474.41016	20507.94922	20507.94922	782347000
2007/2/27	20500.88086	20500.88086	20042.30078	20147.86914	20147.86914	1412425800
2007/2/28	19426.94922	19749.58984	19381.88086	19651.50977	19651.50977	2038333200
2007/3/1	19581.85938	19643.41016	19346.59961	19346.59961	19346.59961	1474434200
2007/3/2	19386.57031	19560.51953	19355.63086	19442.00977	19442.00977	1132374600
2007/3/5	19137.35938	19164.34961	18659.23047	18664.88086	18664.88086	1986020800
2007/3/6	18899.21094	19080.33984	18876.61914	19058.56055	19058.56055	1606525700
2007/3/7	19188.2207	19239.91992	18910.24023	18918.64063	18918.64063	1453798600
2007/3/8	18924.2793	19191.09961	18909.07031	19175.16992	19175.16992	1240695700
2007/3/9	19259.09961	19259.09961	19065.0293	19134.88086	19134.88086	1765809600
2007/3/12	19252.36914	19470.36914	19220.50977	19442.41992	19442.41992	1720489200
2007/3/13	19397.03906	19442.51953	19251.19922	19333.14063	19333.14063	1336198500
2007/3/14	18803.07031	18888.40039	18738.50977	18836.92969	18836.92969	2054887200
2007/3/15	19029.21094	19054.93945	18932.46094	18969.43945	18969.43945	898691400
2007/3/19	19006.15039	19267.83008	18967.41016	19266.74023	19266.74023	1292261700
2007/3/20	19430.69922	19463.90039	19332.59961	19356.90039	19356.90039	1021294300
2007/3/21	19380.98047	19537.08984	19270.7207	19516.41016	19516.41016	977841600
2007/3/22	19757.73047	19813.21094	19621.25977	19690.25	19690.25	1650390800
2007/3/23	19665.05078	19729.49023	19634.10938	19692.64063	19692.64063	1073216700
2007/3/26	19719.88086	19819.03906	19653.73047	19765.84961	19765.84961	780644700
2007/3/27	19749.81055	19768.32031	19661.85938	19706.78906	19706.78906	920278300
2007/3/28	19664.88086	19729.31055	19459.18945	19553.86914	19553.86914	1198488800
2007/3/29	19470.41992	19832.14063	19460.35938	19821.7793	19821.7793	1914517600
2007/3/30	19810.85938	19880.25977	19705.56055	19800.92969	19800.92969	938595500
2007/4/2	19900.00977	19976.81055	19672.93945	19809.69922	19809.69922	848491800
2007/4/3	19903.89063	20021.0293	19903.89063	20002.69922	20002.69922	837020200
2007/4/4	20187.66992	20210.83984	20099.84961	20209.71094	20209.71094	1526199700
2007/4/10	20416.53906	20416.53906	20248.03906	20347.86914	20347.86914	1327698500
2007/4/11	20427.94922	20502.16992	20278.83984	20449.42969	20449.42969	1485648200
2007/4/12	20360.32031	20428.59961	20293.33008	20380.21094	20380.21094	1723266400
2007/4/13	20413.48047	20432.00977	20264.99023	20340.9707	20340.9707	1643673600
2007/4/16	20493.25977	20765.40039	20489.91016	20757.5293	20757.5293	1761272800
2007/4/17	20804.91992	20816.10938	20635.63086	20788.60938	20788.60938	1813650800
2007/4/18	20868.07031	20868.07031	20718.7207	20777.08984	20777.08984	1990598800
2007/4/19	20615.41992	20634.90039	20232.81055	20299.71094	20299.71094	2153180400
2007/4/20	20495.83008	20567.33984	20474.31055	20566.58984	20566.58984	1825297600
2007/4/23	20710.38086	20757.41016	20529.07031	20556.57031	20556.57031	1269192100
2007/4/24	20455.34961	20618.00977	20396.36914	20572.80078	20572.80078	1220512600
2007/4/25	20484.17969	20621.67969	20417.58984	20536.7793	20536.7793	1111525800
2007/4/26	20672.49023	20778.43945	20651.28906	20667.28906	20667.28906	1327995300
2007/4/27	20557.07031	20619.10938	20425.57031	20526.5	20526.5	1115647800
2007/4/30	20525.96094	20525.96094	20130.10938	20318.98047	20318.98047	1232504000
2007/5/2	20384.0293	20483.24023	20351.25977	20388.49023	20388.49023	1118175200
2007/5/3	20582.41016	20739.0293	20555.57031	20681.58008	20681.58008	1119150600
2007/5/4	20865.06055	20883.21094	20714.82031	20841.08008	20841.08008	1261919000
2007/5/7	20933.99023	21070.21094	20891.06055	20896.64063	20896.64063	1355037900
2007/5/8	20850.07031	20880.69922	20662.59961	20706.34961	20706.34961	1137024700
2007/5/9	20704.36914	20844.7793	20677.81055	20844.7793	20844.7793	912644700
2007/5/10	20729.51953	20821.85938	20683.30078	20746.26953	20746.26953	1187355000
2007/5/11	20469.49023	20552.56055	20420.11914	20468.21094	20468.21094	1440580100
2007/5/14	21036.61914	21065.58984	20870.00977	20979.24023	20979.24023	2746175200
2007/5/15	20985.92969	21088.85938	20826.92969	20868.15039	20868.15039	1830068800
2007/5/16	20854.08984	20953.24023	20784.25	20937.25977	20937.25977	1082991000
2007/5/17	21042.66992	21084.23047	20944.15039	20994.60938	20994.60938	1084692600
2007/5/18	20882.86914	20904.83984	20769.09961	20904.83984	20904.83984	1294134700
2007/5/21	20963.51953	21055.10938	20922.34961	20927.75	20927.75	1483071700
2007/5/22	20996.99023	21020.41992	20782.38086	20843.91992	20843.91992	1351403300
2007/5/23	20838.35938	20888.14063	20767.67969	20798.9707	20798.9707	920817100
2007/5/25	20553.7793	20566.25977	20474.0293	20520.66016	20520.66016	1601243700
2007/5/28	20594.14063	20619.16016	20503.86914	20529.75977	20529.75977	998483000
2007/5/30	20342.96094	20403.35938	20184.48047	20293.75977	20293.75977	1831418800
2007/5/31	20405.94922	20673.40039	20354.66016	20634.4707	20634.4707	1885289000
2007/6/1	20717.26953	20793.38086	20598.84961	20602.86914	20602.86914	1668128500
2007/6/4	20698.99023	20821.91016	20638.69922	20729.58984	20729.58984	1385369100
2007/6/5	20820.48047	20878.08984	20615.96094	20842.15039	20842.15039	1628208800
2007/6/6	20850.25977	20943.93945	20803.2207	20818.60938	20818.60938	1225409700
2007/6/7	20637.90039	20838.43945	20600.36914	20800.16016	20800.16016	1456509300
2007/6/8	20531.84961	20536.16992	20433.51953	20509.15039	20509.15039	1947561200
2007/6/11	20649.05078	20673.90039	20591.41992	20615.49023	20615.49023	1034142700
2007/6/12	20654.4707	20664.84961	20511.0293	20636.39063	20636.39063	989052500
2007/6/13	20527.26953	20628.06055	20520.66992	20578.75	20578.75	1040542700
2007/6/14	20714.85938	20924.81055	20714.85938	20867.25977	20867.25977	2314377200
2007/6/15	21024.32031	21052.94922	20917.64063	21017.05078	21017.05078	2893956800
2007/6/18	21256.28906	21585.0293	21256.28906	21582.89063	21582.89063	3890428000
2007/6/20	21645.06055	21897.58008	21644.11914	21684.66992	21684.66992	3363787200
2007/6/21	21784.11914	21969.25977	21714.94922	21954.66992	21954.66992	2357828000
2007/6/22	21879.5	22052.84961	21788.15039	21999.91016	21999.91016	2095707600
2007/6/25	21884.09961	22085.58984	21814.46094	21822.34961	21822.34961	1598811300
2007/6/26	21800.76953	21950.01953	21755.28906	21803.57031	21803.57031	1552691700
2007/6/27	21775.17969	21800.49023	21562	21705.56055	21705.56055	2007429600
2007/6/28	21912.78906	22035.41992	21885.5293	21938.2207	21938.2207	2522367000
2007/6/29	21997.25	22044.67969	21768.75977	21772.73047	21772.73047	1621418900
2007/7/3	22004.14063	22159.51953	21960.75977	22151.14063	22151.14063	1882466600
2007/7/4	22279.83008	22307.59961	22131.24023	22218.55078	22218.55078	1890965200
2007/7/5	22272.81055	22328.60938	22126.9707	22252.99023	22252.99023	2014864600
2007/7/6	22217.46094	22565.42969	22081.34961	22531.74023	22531.74023	2258576800
2007/7/9	22719.99023	22818.32031	22601.65039	22817.42969	22817.42969	2780795000
2007/7/10	22833.4707	22889.60938	22718.13086	22885.83984	22885.83984	3951114400
2007/7/11	22655.38086	22850.40039	22539.69922	22607.01953	22607.01953	3298317200
2007/7/12	22797.75	22975.81055	22773.71094	22809.01953	22809.01953	2265775600
2007/7/13	23199.06055	23239.91992	23048.68945	23099.28906	23099.28906	1952540400
2007/7/16	23098.66016	23128.56055	22932.30078	22953.93945	22953.93945	1338833600
2007/7/17	22915.78906	23148.25977	22915.78906	23057.30078	23057.30078	1557914200
2007/7/18	22956.9707	23035.80078	22782.63086	22841.91992	22841.91992	2212038000
2007/7/19	22864.75	23024.5	22817.91992	23016.19922	23016.19922	1915786800
2007/7/20	23195.41016	23301.92969	23118.66992	23291.90039	23291.90039	1810894600
2007/7/23	23170.34961	23389.93945	23152.53906	23365.56055	23365.56055	1564566200
2007/7/24	23459.74023	23534.38086	23410.53906	23472.88086	23472.88086	1757468800
2007/7/25	23228.56055	23439.83008	23228.56055	23362.17969	23362.17969	1877575800
2007/7/26	23494.03906	23557.74023	23127.80078	23211.68945	23211.68945	1718400800
2007/7/27	22647.10938	22854.53906	22443.09961	22570.41016	22570.41016	2901376000
2007/7/30	22478.76953	22759.49023	22473.91992	22739.90039	22739.90039	1662312000
2007/7/31	23023.42969	23199.90039	22881.9707	23184.93945	23184.93945	1757683600
2007/8/1	23018.19922	23025.14063	22209.78906	22455.35938	22455.35938	2848057800
2007/8/2	22730.40039	22767.4707	22144.73047	22443.25	22443.25	2099184800
2007/8/3	22625.38086	22644.58008	22356.30078	22538.43945	22538.43945	1787588400
2007/8/6	22128.06055	22147.41992	21916.69922	21936.73047	21936.73047	2154530000
2007/8/7	22171.90039	22177.80078	21833.14063	21907.99023	21907.99023	1593419300
2007/8/8	22102.75977	22540.30078	22100.33984	22536.66992	22536.66992	1987081200
2007/8/9	22715.08008	22796.73047	22425.07031	22439.35938	22439.35938	1874306000
2007/8/10	21797.39063	21860.13086	21661.05078	21792.71094	21792.71094	1987805800
2007/8/13	21932	21969.44922	21692.16016	21891.09961	21891.09961	1535625600
2007/8/14	21886.25977	22012.03906	21836.09961	22007.32031	22007.32031	1157004500
2007/8/15	21637.5	21637.5	21303.34961	21375.7207	21375.7207	2057828000
2007/8/16	20841.23047	20841.23047	20435.15039	20672.39063	20672.39063	3139792200
2007/8/17	20761.31055	20761.31055	19386.7207	20387.13086	20387.13086	4215404800
2007/8/20	21140.73047	21608.33984	20901.64063	21595.63086	21595.63086	3730032400
2007/8/21	22228.24023	22616.84961	21651.40039	21729.34961	21729.34961	4533189600
2007/8/22	21949.39063	22360.0293	21854.2207	22346.88086	22346.88086	2207457200
2007/8/23	23055.11914	23063.92969	22771.84961	22966.9707	22966.9707	3440616800
2007/8/24	22718.53906	22933.80078	22629.49023	22921.89063	22921.89063	3329042000
2007/8/27	23358.38086	23582.66016	23285.71094	23577.73047	23577.73047	3614924000
2007/8/28	23750.25	23750.25	23304.64063	23363.75977	23363.75977	2876847200
2007/8/29	22802.83008	23110.25977	22686.83984	23020.59961	23020.59961	2609888400
2007/8/30	23509.98047	23583.49023	23376.67969	23484.53906	23484.53906	2371589600
2007/8/31	23584.66016	24089	23487.07031	23984.14063	23984.14063	3266675800
2007/9/3	23611.01953	23915.05078	23611.01953	23904.08984	23904.08984	1703323600
2007/9/4	23937.46094	24127.16016	23855.10938	23886.07031	23886.07031	1982756400
2007/9/5	24196.58984	24283.15039	23839	24069.16992	24069.16992	1817528800
2007/9/6	23857.9707	24089.06055	23853.05078	24050.40039	24050.40039	1588676700
2007/9/7	24036.35938	24135.24023	23881.7207	23982.60938	23982.60938	2604931200
2007/9/10	23584.07031	24123.66016	23578.10938	23999.69922	23999.69922	2092794400
2007/9/11	24000.17969	24157.35938	23753.34961	23952.24023	23952.24023	1687589200
2007/9/12	24195.38086	24329.19922	24088.10938	24310.14063	24310.14063	1733983200
2007/9/13	24475.9707	24552.17969	24216.41016	24537.01953	24537.01953	1378258500
2007/9/14	24750.03906	24978.60938	24715.74023	24898.10938	24898.10938	2032464400
2007/9/17	24977.41992	24977.41992	24544.74023	24599.33984	24599.33984	1338753200
2007/9/18	24503.83008	24599.31055	24368.65039	24576.84961	24576.84961	1397510500
2007/9/19	25511.35938	25648.43945	25286.91992	25554.64063	25554.64063	3122521200
2007/9/20	25638.31055	25773.59961	25571.15039	25701.13086	25701.13086	3257486000
2007/9/21	25659.96094	25893.19922	25554.53906	25843.7793	25843.7793	2553639200
2007/9/24	26002.09961	26635.26953	25994.7793	26551.93945	26551.93945	3199786800
2007/9/25	26388.85938	26667.24023	26236.73047	26430.28906	26430.28906	2863169000
2007/9/27	26664.78906	27166.00977	26664.78906	27065.15039	27065.15039	3126894000
2007/9/28	27126.13086	27254.9707	26899.48047	27142.4707	27142.4707	3152613400
2007/10/2	27816.91992	28256.80078	27795.55078	28199.75	28199.75	4002011600
2007/10/3	28163.26953	28871.03906	27245.48047	27479.93945	27479.93945	4924128800
2007/10/4	27108.26953	27423.10938	26746.63086	26973.98047	26973.98047	2888225200
2007/10/5	27329.65039	27843.58984	27203.91016	27831.51953	27831.51953	2411382800
2007/10/8	28233.30078	28482.41992	27651.21094	27770.28906	27770.28906	3766163600
2007/10/9	27817.10938	28238.31055	27491.92969	28228.03906	28228.03906	2439227200
2007/10/10	28654.94922	28771.4707	28292.90039	28569.33008	28569.33008	4380341600
2007/10/11	28689.73047	29133.75977	28609.67969	29133.01953	29133.01953	3820197200
2007/10/12	28773.06055	28935.66992	28368.68945	28838.36914	28838.36914	3266952400
2007/10/15	29147.83984	29561.98047	28767.41016	29540.7793	29540.7793	2642580000
2007/10/16	29238.28906	29920.25	28884.23047	28954.55078	28954.55078	3997664400
2007/10/17	28674.26953	29310.7793	28484.19922	29298.71094	29298.71094	2589862400
2007/10/18	30013.48047	30025.07031	29265.4707	29465.05078	29465.05078	2831341800
2007/10/22	28336.9707	28760.55078	28336.9707	28373.63086	28373.63086	3018814400
2007/10/23	28726.96094	29418.99023	28718.55078	29376.85938	29376.85938	2795762000
2007/10/24	29810.38086	29997.00977	29290.7207	29333.5293	29333.5293	3174397200
2007/10/25	29660.4707	29943.39063	29314.2207	29854.49023	29854.49023	3462843200
2007/10/26	30215.19922	30562.63086	29932.64063	30405.2207	30405.2207	3197373800
2007/10/29	30986.2207	31604.5	30986.2207	31586.90039	31586.90039	3541612000
2007/10/30	31361.91016	31958.41016	31361.91016	31638.2207	31638.2207	4108553600
2007/10/31	31530.96094	31556.05078	31159.53906	31352.58008	31352.58008	3478840400
2007/11/1	31783.4707	31897.49023	31342.05078	31492.88086	31492.88086	3724636400
2007/11/2	30580.07031	30922.31055	30366.68945	30468.33984	30468.33984	3254858600
2007/11/5	30165.7793	30356.78906	28920.30078	28942.32031	28942.32031	3222309800
2007/11/6	29220.03906	29470.9707	28479.0293	29438.13086	29438.13086	3051484800
2007/11/7	30054.08008	30195.64063	29596.17969	29708.92969	29708.92969	2510212400
2007/11/8	28758.7207	29009.36914	28545.69922	28760.2207	28760.2207	2681636000
2007/11/9	28510.5293	29249.94922	28408.5293	28783.41016	28783.41016	2419004400
2007/11/12	28061.44922	28071.5293	27468	27665.73047	27665.73047	2892817600
2007/11/13	27561.57031	28010.9707	26952.93945	27803.34961	27803.34961	3265975600
2007/11/14	28787.40039	29175.25977	28622.9707	29166.00977	29166.00977	2952928000
2007/11/15	29078.21094	29249.99023	28730.30078	28751.21094	28751.21094	1852771200
2007/11/16	28037.17969	28120.41992	27496.15039	27614.42969	27614.42969	2922845600
2007/11/19	27628.9707	27801.5293	27300.28906	27460.16992	27460.16992	1637290100
2007/11/20	26583.64063	27851.31055	26404.2793	27771.21094	27771.21094	2942625200
2007/11/21	27277.7207	27303.91016	26500.53906	26618.18945	26618.18945	2567952600
2007/11/22	26318.21094	27003.86914	25861.73047	26004.91992	26004.91992	2503394600
2007/11/23	26484.74023	26723.33984	26305.44922	26541.08984	26541.08984	1759658800
2007/11/26	27398.5293	27643.56055	27311.88086	27626.61914	27626.61914	2287869600
2007/11/27	26704.75977	27552.33984	26637.60938	27210.21094	27210.21094	3300463600
2007/11/28	27315.92969	27455.81055	27028.66992	27371.24023	27371.24023	1596671500
2007/11/29	28337.10938	28667.26953	28114.67969	28482.53906	28482.53906	3118243600
2007/11/30	28604.67969	28792.30078	28436.71094	28643.60938	28643.60938	1761234000
2007/12/3	28825.0293	29119.73047	28658.41992	28658.41992	28658.41992	1481711900
2007/12/4	28544.17969	29020.78906	28544.17969	28879.58984	28879.58984	1117774100
2007/12/5	28942.23047	29411.39063	28712.4707	29345.44922	29345.44922	2070443600
2007/12/6	29769.15039	29889.34961	29530.32031	29558.91992	29558.91992	2528759200
2007/12/7	29890.64063	29962.92969	28838.93945	28842.4707	28842.4707	2621580800
2007/12/10	29017.69922	29137.89063	28445.66992	28501.09961	28501.09961	2767030400
2007/12/11	28947.69922	29235.21094	28726.13086	29226.83984	29226.83984	1822510400
2007/12/12	28611.64063	28777.2793	28343.21094	28521.06055	28521.06055	2741144200
2007/12/13	28518.7793	28604.16992	27606.23047	27744.44922	27744.44922	2962956000
2007/12/14	27708.31055	27813.82031	27245.16992	27563.64063	27563.64063	2426898000
2007/12/17	27236.44922	27245.50977	26551.36914	26596.58008	26596.58008	2406723800
2007/12/18	26515.08984	26912.28906	26093.96094	26732.86914	26732.86914	2245734800
2007/12/19	26880.08984	27214.65039	26670.84961	27029.25977	27029.25977	1637051800
2007/12/20	27034.59961	27203.89063	26957.65039	27017.08984	27017.08984	1421535300
2007/12/21	27192.80078	27670.31055	27192.80078	27626.91992	27626.91992	1608493800
2007/12/24	27965.25	28191.25977	27954.2793	28128.80078	28128.80078	1238054500
2007/12/27	28337.4707	28343.39063	27842.92969	27842.92969	27842.92969	1551931300
2007/12/28	27511.53906	27678.40039	27296.85938	27370.59961	27370.59961	1772085800
2007/12/31	27437.93945	27820.14063	27437.93945	27812.65039	27812.65039	853767000
2008/1/2	27632.19922	27853.59961	27299.44922	27560.51953	27560.51953	1232142900
2008/1/3	27050.0293	27223.71094	26864.13086	26887.2793	26887.2793	2442743800
2008/1/4	27004.33984	27596.85938	26994.84961	27519.68945	27519.68945	2375522200
2008/1/7	26962.53906	27186.07031	26698.53906	27179.49023	27179.49023	2452932000
2008/1/8	27466.96094	27637.59961	27088.69922	27112.90039	27112.90039	2492360800
2008/1/9	26847.49023	27625.83008	26757.0293	27615.84961	27615.84961	2714685000
2008/1/10	27426.41992	27596.5	27115.82031	27230.85938	27230.85938	2704613800
2008/1/11	27435.50977	27593.69922	26725.94922	26867.00977	26867.00977	2950312400
2008/1/14	27019.13086	27142.88086	26464.64063	26468.13086	26468.13086	2050190000
2008/1/15	26728.92969	26800.51953	25823.5	25837.7793	25837.7793	2333391400
2008/1/16	25131.10938	25131.10938	24320.0293	24450.84961	24450.84961	4294639600
2008/1/17	24705.08008	25381.91016	23957.60938	25114.98047	25114.98047	3535112800
2008/1/18	24247.16992	25378.24023	24134.25	25201.86914	25201.86914	3155112600
2008/1/21	24459.01953	24650.2793	23770.13086	23818.85938	23818.85938	3252136000
2008/1/22	22624.28906	22713.68945	21709.63086	21757.63086	21757.63086	5979656000
2008/1/23	23359.19922	24239.98047	22647.2793	24090.16992	24090.16992	5350497200
2008/1/24	24396.84961	24966.16992	23478.86914	23539.26953	23539.26953	4254018800
2008/1/25	24801.46094	25243.58008	24483.92969	25122.36914	25122.36914	3929030800
2008/1/28	24342.39063	24384.26953	23586.51953	24053.60938	24053.60938	3088035600
2008/1/29	24640.09961	24736.80078	24229.14063	24291.80078	24291.80078	1953154800
2008/1/30	24605.15039	24631.58984	23586.36914	23653.68945	23653.68945	2550839400
2008/1/31	23789.7207	23887.16992	23052.94922	23455.74023	23455.74023	2460015000
2008/2/1	23791.91992	24238.30078	23322.05078	24123.58008	24123.58008	3429329600
2008/2/4	24885.07031	25101.41016	24728.5	25032.08008	25032.08008	3259179200
2008/2/5	24710.09961	24961.98047	24504.5293	24808.69922	24808.69922	1704108800
2008/2/6	23458.15039	23592.31055	23283.9707	23469.46094	23469.46094	2714642800
2008/2/11	23404.74023	23404.74023	22569.5293	22616.10938	22616.10938	2369935800
2008/2/12	22953.7793	23146.43945	22891.2207	22921.66992	22921.66992	1584831400
2008/2/13	23330.08984	23534.49023	22938.05078	23169.55078	23169.55078	2066015600
2008/2/14	23893.50977	24140.28906	23756.44922	24021.67969	24021.67969	2799158800
2008/2/15	23511.4707	24208.50977	23446.36914	24148.42969	24148.42969	1920019600
2008/2/18	24344.26953	24413.89063	23735.86914	23759.25	23759.25	1666302100
2008/2/19	24040.66016	24402.64063	24025.05078	24123.16992	24123.16992	2524465200
2008/2/20	24265.32031	24265.32031	23481.06055	23590.58008	23590.58008	2652384600
2008/2/21	23957.64063	24003.59961	23500.94922	23623	23623	1680737200
2008/2/22	23233.90039	23420.34961	23077.50977	23305.03906	23305.03906	1760169200
2008/2/25	23546.09961	23552.99023	23164.9707	23269.14063	23269.14063	1323817100
2008/2/26	23564.76953	23762.40039	23395.25977	23714.75	23714.75	1621023300
2008/2/27	24161.18945	24610.41016	24111.59961	24483.83984	24483.83984	3009478800
2008/2/28	24373.90039	24841.23047	24205.00977	24591.68945	24591.68945	2194424400
2008/2/29	24226.83008	24370.68945	24010.48047	24331.66992	24331.66992	1997874800
2008/3/3	23491.57031	23738.66992	23458.94922	23584.9707	23584.9707	2409038800
2008/3/4	23858.03906	23923.19922	23060.90039	23119.86914	23119.86914	2208747800
2008/3/5	23066.64063	23268.44922	22873.31055	23114.33984	23114.33984	1977023400
2008/3/6	23360.67969	23615.17969	23254.31055	23342.73047	23342.73047	1691913400
2008/3/7	22694.23047	22836.75977	22447.83984	22501.33008	22501.33008	2764171600
2008/3/10	22387.25	22725.21094	22034.75977	22705.05078	22705.05078	2510419600
2008/3/11	22634.71094	22995.34961	22263.35938	22995.34961	22995.34961	2261189000
2008/3/12	23737.65039	23737.65039	23139.40039	23422.75977	23422.75977	2637049600
2008/3/13	22925.41992	23007.60938	22251.24023	22301.64063	22301.64063	2546540800
2008/3/14	22536.11914	22747.14063	22151.50977	22237.10938	22237.10938	2340163800
2008/3/17	21318.0293	21473.40039	21041.25977	21084.60938	21084.60938	3369502000
2008/3/18	21444.60938	21467.17969	20572.91992	21384.60938	21384.60938	3676795200
2008/3/19	22191.88086	22191.88086	21779.83984	21866.93945	21866.93945	2951784000
2008/3/20	21173.30078	21471.66992	20896.14063	21108.2207	21108.2207	2784758800
2008/3/25	21841.7793	22529.80078	21691.55078	22464.51953	22464.51953	3281174000
2008/3/26	22581.75	22811.34961	22428.42969	22617.00977	22617.00977	2754525400
2008/3/27	22312.57031	22758.93945	22205.19922	22664.2207	22664.2207	2271872000
2008/3/28	22750.31055	23313.88086	22721.2207	23285.94922	23285.94922	3177623000
2008/3/31	22997.03906	23077.83984	22700.83984	22849.19922	22849.19922	1816950800
2008/4/1	23084.92969	23305.71094	22700.5	23137.46094	23137.46094	2122779600
2008/4/2	24133.76953	24195.32031	23858.89063	23872.42969	23872.42969	3980921600
2008/4/3	23947.55078	24334.18945	23937.31055	24264.63086	24264.63086	2489106000
2008/4/7	24484.83008	24642.01953	24269.55078	24578.75977	24578.75977	2084002000
2008/4/8	24507.07031	24557.42969	24212.59961	24311.68945	24311.68945	1980417200
2008/4/9	24293.41992	24492.0293	23921.15039	23984.57031	23984.57031	2280681000
2008/4/10	24101.41016	24214.57031	23905.58008	24187.09961	24187.09961	2034503000
2008/4/11	24442.26953	24681.46094	24322.10938	24667.78906	24667.78906	2777530400
2008/4/14	23968.03906	24070.25977	23753.03906	23811.19922	23811.19922	2289906000
2008/4/15	23950.40039	24043.89063	23613.49023	23901.33008	23901.33008	1951864800
2008/4/16	24075.67969	24194.17969	23749.67969	23878.34961	23878.34961	1510818300
2008/4/17	24369.85938	24442.07031	24150.50977	24258.96094	24258.96094	1972002200
2008/4/18	24234.5293	24400.86914	24107.24023	24197.7793	24197.7793	2314052400
2008/4/21	24821	24887.10938	24668.2793	24721.66992	24721.66992	2069827200
2008/4/22	24460.64063	24965.74023	24413.25	24939.15039	24939.15039	2474617000
2008/4/23	25000.49023	25361.28906	24919.73047	25289.24023	25289.24023	2661193600
2008/4/24	25776.28906	25861.67969	25603.57031	25680.7793	25680.7793	3261434800
2008/4/25	25852.9707	25852.9707	25437.82031	25516.7793	25516.7793	2047835200
2008/4/28	25613.16992	25717.42969	25567.58984	25666.28906	25666.28906	2082946200
2008/4/29	25661.96094	26038.58008	25633.4707	25914.15039	25914.15039	2901800600
2008/4/30	25998.26953	26066.5	25731.64063	25755.34961	25755.34961	2282480400
2008/5/2	26324.9707	26374.08984	26173.82031	26241.01953	26241.01953	2749028000
2008/5/5	26321.60938	26387.36914	26118.60938	26183.94922	26183.94922	1900574400
2008/5/6	26084.60938	26314.99023	26072.61914	26262.13086	26262.13086	1696804000
2008/5/7	26377.99023	26377.99023	25471.18945	25610.21094	25610.21094	2539309200
2008/5/8	25442.51953	25616.94922	25353.50977	25449.78906	25449.78906	1846277600
2008/5/9	25401.91016	25483.75977	24911.33008	25063.16992	25063.16992	2068025400
2008/5/13	25190.17969	25601.55078	25032.16992	25552.76953	25552.76953	2460693200
2008/5/14	25461.36914	25546.7793	25108.06055	25533.48047	25533.48047	1855836800
2008/5/15	25719.01953	25736.56055	25208.2207	25513.71094	25513.71094	2136959800
2008/5/16	25665.64063	25748.33008	25533.59961	25618.85938	25618.85938	2457737200
2008/5/19	25592.21094	25822	25592.21094	25742.23047	25742.23047	1587602500
2008/5/20	25692.26953	25702.86914	25042.08984	25169.46094	25169.46094	2068788800
2008/5/21	24828.03906	25498.08984	24820.16992	25460.28906	25460.28906	2106344800
2008/5/22	24984.2793	25057.53906	24700.49023	25043.11914	25043.11914	2061192800
2008/5/23	25085.34961	25128.43945	24693.55078	24714.07031	24714.07031	1574829500
2008/5/26	24234.34961	24331.68945	24100.31055	24127.31055	24127.31055	1780722000
2008/5/27	24239.05078	24441.07031	24221.2793	24282.03906	24282.03906	1144928200
2008/5/28	24209.0293	24338.67969	24178.71094	24249.50977	24249.50977	1445198700
2008/5/29	24542.09961	24542.09961	24222.05078	24383.99023	24383.99023	1779312400
2008/5/30	24448.36914	24585.7793	24289.84961	24533.11914	24533.11914	2117152800
2008/6/2	24542.28906	24923.2793	24453.78906	24831.35938	24831.35938	1826960800
2008/6/3	24556.17969	24590.59961	24254.92969	24375.75977	24375.75977	2556822800
2008/6/4	24327.7207	24462.58008	24123.25	24123.25	24123.25	1965733200
2008/6/5	24150.5293	24321.66016	24003.98047	24255.28906	24255.28906	1718558000
2008/6/6	24505.59961	24524.58984	24392.82031	24402.17969	24402.17969	1723142800
2008/6/10	23689.16016	23741.08984	23343.18945	23375.51953	23375.51953	2721477200
2008/6/11	23288.96094	23486.16992	23178.01953	23327.59961	23327.59961	1655617100
2008/6/12	22820.89063	23023.85938	22695.09961	23023.85938	23023.85938	2122609200
2008/6/13	22920.76953	22984.08984	22592.30078	22592.30078	22592.30078	1499591300
2008/6/16	22814.16992	23232.99023	22814.16992	23029.68945	23029.68945	1493182900
2008/6/17	23008.08008	23128.58008	22872.33008	23057.99023	23057.99023	1172435700
2008/6/18	23114.44922	23492.21094	22946.96094	23325.80078	23325.80078	2194547400
2008/6/19	22849.35938	22999.66992	22733.7793	22797.60938	22797.60938	1847304800
2008/6/20	22817.99023	23411.63086	22745.59961	22745.59961	22745.59961	2389576800
2008/6/23	22407.08984	22830.42969	22384.58008	22714.96094	22714.96094	1772604200
2008/6/24	22697.25977	22731.49023	22456.01953	22456.01953	22456.01953	1738774600
2008/6/25	22745.16992	22827.56055	22567.92969	22635.16016	22635.16016	1404586900
2008/6/26	22742.53906	22885.34961	22441.4707	22455.66992	22455.66992	1858470400
2008/6/27	21901.26953	22201.4707	21773.66992	22042.34961	22042.34961	2215868800
2008/6/30	22237.91992	22237.91992	21997.68945	22102.00977	22102.00977	1489375800
2008/7/2	21785.39063	21938.19922	21555.5293	21704.44922	21704.44922	2548582600
2008/7/3	21389.49023	21742.07031	21163.57031	21242.7793	21242.7793	2725284800
2008/7/4	21402.16992	21534.05078	21344.84961	21423.82031	21423.82031	1796344200
2008/7/7	21402.69922	21916.21094	21402.69922	21913.06055	21913.06055	1964579200
2008/7/8	21632.69922	21684.21094	21098.83984	21220.81055	21220.81055	2015196800
2008/7/9	21740.85938	21954.16992	21531.9707	21805.81055	21805.81055	2691241400
2008/7/10	21562.07031	22020.66016	21498.86914	21821.7793	21821.7793	2512108400
2008/7/11	21834.64063	22225.38086	21761.03906	22184.55078	22184.55078	2163732400
2008/7/14	22205	22360.28906	21871.59961	22014.46094	22014.46094	1494919500
2008/7/15	21644.03906	21644.03906	21077.24023	21174.76953	21174.76953	2140148000
2008/7/16	20988.74023	21334.38086	20988.74023	21223.5	21223.5	1784065200
2008/7/17	21825.24023	21892.5293	21672.26953	21734.7207	21734.7207	2289947600
2008/7/18	22010.93945	22010.93945	21677.15039	21874.18945	21874.18945	1842076400
2008/7/21	22523.2793	22645.51953	22455.00977	22532.90039	22532.90039	2571576800
2008/7/22	22430.58984	22690.74023	22393.14063	22527.48047	22527.48047	1505886500
2008/7/23	22900.76953	23134.55078	22871.03906	23134.55078	23134.55078	2586745600
2008/7/24	23330.89063	23369.05078	23062.61914	23087.7207	23087.7207	2589708600
2008/7/25	22751.50977	22843.19922	22542.08008	22740.71094	22740.71094	1917652600
2008/7/28	22801.84961	22862.0293	22619.23047	22687.21094	22687.21094	1081764400
2008/7/29	22265.92969	22265.92969	22089.08984	22258	22258	1403232700
2008/7/30	22637.33008	22751.03906	22573.17969	22690.59961	22690.59961	1968748000
2008/7/31	22878.75977	22878.75977	22695.73047	22731.09961	22731.09961	1572662100
2008/8/1	22497.90039	22881.26953	22207.31055	22862.59961	22862.59961	1800206000
2008/8/4	22630.58984	22713.58008	22425.13086	22514.91992	22514.91992	1293079100
2008/8/5	22225.06055	22225.06055	21739.2207	21949.75	21949.75	1946666000
2008/8/7	22403.25977	22424.53906	21915.2793	22104.19922	22104.19922	2172200800
2008/8/8	21997.64063	22230.55078	21690.59961	21885.21094	21885.21094	1737934600
2008/8/11	22020.53906	22235.50977	21859.33984	21859.33984	21859.33984	1549134100
2008/8/12	21992.17969	22309.33008	21640.89063	21640.89063	21640.89063	1868403600
2008/8/13	21270.85938	21665.75	21223.38086	21293.32031	21293.32031	3083083600
2008/8/14	21302.69922	21453.48047	21109.00977	21392.71094	21392.71094	2250392800
2008/8/15	21383.71094	21383.71094	20994.53906	21160.58008	21160.58008	1450461200
2008/8/18	21163.00977	21206.59961	20751.14063	20930.66992	20930.66992	1318434000
2008/8/19	20675.75	20902.50977	20484.36914	20484.36914	20484.36914	1387873500
2008/8/20	20388.78906	20971.18945	20388.78906	20931.25977	20931.25977	1838994400
2008/8/21	20762.65039	20762.65039	20350.48047	20392.06055	20392.06055	1711519200
2008/8/22	20392.06055	20392.06055	20392.06055	20392.06055	20392.06055	0
2008/8/25	20739.48047	21108.25	20739.48047	21104.78906	21104.78906	1915426400
2008/8/26	20849.08008	21173.56055	20785.80078	21056.66016	21056.66016	1382900700
2008/8/27	21104.56055	21464.7207	21104.56055	21464.7207	21464.7207	1945726000
2008/8/28	21546.93945	21546.93945	20857.0293	20972.28906	20972.28906	2187599200
2008/8/29	21289.69922	21474.31055	21223.99023	21261.89063	21261.89063	2047897200
2008/9/1	20999.32031	21031.08008	20844.15039	20906.31055	20906.31055	1213874700
2008/9/2	20956.93945	21066.58008	20595.58984	21042.46094	21042.46094	1618410500
2008/9/3	20964.75	20964.75	20526.73047	20585.06055	20585.06055	1666102200
2008/9/4	20545.38086	20621.48047	20356.50977	20389.48047	20389.48047	1561120600
2008/9/5	19833.86914	19987.15039	19708.39063	19933.2793	19933.2793	2582614600
2008/9/8	20840.68945	20840.68945	20637.99023	20794.26953	20794.26953	3035311000
2008/9/9	20439.4707	20543.15039	20299.9707	20491.10938	20491.10938	1942634000
2008/9/10	20114.85938	20283.99023	19951.35938	19999.7793	19999.7793	2697584000
2008/9/11	19854.82031	19854.82031	19220.2793	19388.7207	19388.7207	2913054800
2008/9/12	19432.7207	19525.55078	19157.73047	19352.90039	19352.90039	2445765000
2008/9/16	18325.65039	18538.50977	18019.19922	18300.60938	18300.60938	5213601200
2008/9/17	18691.30078	18699.17969	17637.18945	17637.18945	17637.18945	4390107200
2008/9/18	17120.23047	17849.9707	16283.71973	17632.46094	17632.46094	6237659200
2008/9/19	18878.25977	19327.73047	18588.10938	19327.73047	19327.73047	6690248800
2008/9/22	19869.01953	19869.01953	19137.66992	19632.19922	19632.19922	3731644400
2008/9/23	19178.49023	19302.75977	18872.84961	18872.84961	18872.84961	2546635600
2008/9/24	18954.32031	19291.01953	18862.90039	18961.99023	18961.99023	2084468000
2008/9/25	19003.2207	19248.7207	18870.10938	18934.42969	18934.42969	1682466400
2008/9/26	18909.58984	18936.93945	18500.10938	18682.08984	18682.08984	1895439600
2008/9/29	18742.25	18742.25	17796.33984	17880.67969	17880.67969	2578483600
2008/9/30	16898.33008	18029.76953	16799.28906	18016.21094	18016.21094	3226857200
2008/10/2	17870.42969	18285.67969	17631.69922	18211.10938	18211.10938	2476190400
2008/10/3	17788.99023	17926.14063	17682.40039	17682.40039	17682.40039	2074882800
2008/10/6	17156.21094	17241.7793	16790.85938	16803.75977	16803.75977	2234392200
2008/10/8	16107.98047	16422.51953	15431.73047	15431.73047	15431.73047	4925746400
2008/10/9	15550.86035	15990.2002	15550.86035	15943.24023	15943.24023	3388923200
2008/10/10	14717.51953	14910.54981	14398.54004	14796.87012	14796.87012	4705158000
2008/10/13	15156.16016	16376.41992	14754.63965	16312.16016	16312.16016	4305063600
2008/10/14	17141.05078	17141.05078	16615.00977	16832.88086	16832.88086	4018110400
2008/10/15	16609.08984	16609.08984	15961.91992	15998.29981	15998.29981	2561710400
2008/10/16	14902.33984	15230.51953	14578.54004	15230.51953	15230.51953	4412590400
2008/10/17	15081.45996	15300.07031	14554.20996	14554.20996	14554.20996	3950754400
2008/10/20	14691.90039	15472.67969	14691.79004	15323.00977	15323.00977	3013349000
2008/10/21	15616.95996	15616.95996	14884.07031	15041.16992	15041.16992	2354328800
2008/10/22	14878.20996	15161.69043	14038.41016	14266.59961	14266.59961	3102115800
2008/10/23	13596.30957	14032.25	13403.34961	13760.49023	13760.49023	3545922800
2008/10/24	13478.62988	13478.62988	12618.37988	12618.37988	12618.37988	3538915600
2008/10/27	12372.75	12736.84961	10676.29004	11015.83984	11015.83984	4834423200
2008/10/28	11154.57031	12596.29004	11133.94043	12596.29004	12596.29004	5810940400
2008/10/29	12807.34961	13307.41992	12333.94043	12702.07031	12702.07031	4183641600
2008/10/30	13280.44043	14329.84961	13280.44043	14329.84961	14329.84961	5338289600
2008/10/31	14037.37012	14122.78027	13517.41992	13968.66992	13968.66992	3531208800
2008/11/3	14436.03027	14889.12988	14272.16992	14344.37012	14344.37012	2971271000
2008/11/4	14337.62012	14539.58984	13853.16016	14384.33984	14384.33984	2387901800
2008/11/5	15045.53027	15317.83008	14750.04004	14840.16016	14840.16016	3458872800
2008/11/6	14081.75977	14081.75977	13674.07031	13790.04004	13790.04004	2739083600
2008/11/7	13273.08984	14254.21973	13273.08984	14243.42969	14243.42969	2750325200
2008/11/10	15033.17969	15147.95996	14453.62012	14744.62988	14744.62988	2801049800
2008/11/11	14322.9502	14853.83008	13926.70996	14040.90039	14040.90039	2453779200
2008/11/12	14155.25977	14256.05957	13626.30957	13939.08984	13939.08984	2071500000
2008/11/13	13068.92969	13373.11035	12943.11035	13221.34961	13221.34961	2813729600
2008/11/14	13749.53027	13749.53027	13493.86035	13542.66016	13542.66016	2182739200
2008/11/17	13584.34961	13738.12012	13277.63965	13529.53027	13529.53027	1604626600
2008/11/18	13298.87988	13363.57031	12676.28027	12915.88965	12915.88965	2489004400
2008/11/19	12827.37012	13179.33008	12738.53027	12815.79981	12815.79981	2060798200
2008/11/20	12170.98047	12298.55957	11976.87988	12298.55957	12298.55957	3096103200
2008/11/21	11814.80957	13048.5	11814.80957	12659.2002	12659.2002	3106043200
2008/11/24	12239.49023	12707.23047	12239.49023	12457.94043	12457.94043	1769147200
2008/11/25	13012	13090.87988	12767.44043	12878.59961	12878.59961	2466291800
2008/11/26	12990.34961	13369.4502	12990.34961	13369.4502	13369.4502	2394587200
2008/11/27	13901.4502	13930.91016	13332.92969	13552.05957	13552.05957	2776072000
2008/11/28	13550.29004	13896.49023	13550.29004	13888.24023	13888.24023	2150281200
2008/12/1	13775.28027	14253.66016	13659.44043	14108.83984	14108.83984	2041643600
2008/12/2	13373.01953	13513.5	13344.59961	13405.84961	13405.84961	1961207600
2008/12/3	13598.59961	13778.04981	13573.42969	13588.66016	13588.66016	1811385200
2008/12/4	13857.29004	13883.87012	13459.61035	13509.78027	13509.78027	1862633600
2008/12/5	13718.91992	13875.13965	13656.91992	13846.08984	13846.08984	1750566000
2008/12/8	14303.25	15044.87012	14303.25	15044.87012	15044.87012	3219421000
2008/12/9	15032.33008	15205.32031	14717.46973	14753.21973	14753.21973	2440344400
2008/12/10	14946	15578.95996	14946	15577.74023	15577.74023	2684204000
2008/12/11	15533.62012	15781.04981	15337.73047	15613.90039	15613.90039	2477378600
2008/12/12	15287.7002	15393.08984	14479.23047	14758.38965	14758.38965	2916320800
2008/12/15	15363.49023	15386.90039	15007.41992	15046.9502	15046.9502	2021422000
2008/12/16	15018.45996	15217.25	14819.73047	15130.20996	15130.20996	1661605200
2008/12/17	15544.96973	15557.4502	15179.37988	15460.51953	15460.51953	2180481600
2008/12/18	15335.29981	15548.25977	15301.16016	15497.80957	15497.80957	1883006200
2008/12/19	15235.21973	15444.28027	15014.98047	15127.50977	15127.50977	2420226800
2008/12/22	15177.12012	15227.42969	14622.38965	14622.38965	14622.38965	1413014300
2008/12/23	14472.03027	14491.75	14084.86035	14220.79004	14220.79004	1494154600
2008/12/24	13855.88965	14300.7002	13855.88965	14184.13965	14184.13965	865498700
2008/12/29	14080.86035	14332.01953	13924.32031	14328.48047	14328.48047	1046621500
2008/12/30	14476.74023	14513.48047	14189.08008	14235.5	14235.5	1441715600
2008/12/31	14377.50977	14527.09961	14302.15039	14387.48047	14387.48047	1612195500
2009/1/2	14448.21973	15042.80957	14412.12012	15042.80957	15042.80957	1752401800
2009/1/5	15349.33008	15563.30957	15128.32031	15563.30957	15563.30957	2172620600
2009/1/6	15612.46973	15651.61035	15367.92969	15509.50977	15509.50977	2484472200
2009/1/7	15759.53027	15763.54981	14976.74023	14987.45996	14987.45996	9799120000
2009/1/8	14755.80957	14755.80957	14334.15039	14415.91016	14415.91016	4374435600
2009/1/9	14530.83008	14673.59961	14297.41016	14377.44043	14377.44043	3332496400
2009/1/12	14312.25977	14312.25977	13895.04004	13971	13971	4111599600
2009/1/13	13930.26953	14118.92969	13644.54004	13668.04981	13668.04981	3480885600
2009/1/14	13807.03027	14019.03027	13674.95996	13704.61035	13704.61035	1537668800
2009/1/15	13136.23047	13300.75	12904.04981	13242.95996	13242.95996	4146204000
2009/1/16	13278.96973	13423.24023	13113.4502	13255.50977	13255.50977	3467109600
2009/1/19	13414.08984	13519.17969	13097.5	13339.99023	13339.99023	2194428800
2009/1/20	12854.40039	13160.87012	12816.25	12959.76953	12959.76953	2521573600
2009/1/21	12534.59961	12762.54004	12439.12988	12583.62988	12583.62988	3303948000
2009/1/22	12844.37012	12895.25	12657.09961	12657.99023	12657.99023	1878278600
2009/1/23	12542.00977	12734.79981	12469.83984	12578.59961	12578.59961	2198158200
2009/1/29	13560.07031	13560.07031	13109.26953	13154.42969	13154.42969	2662270000
2009/1/30	12958.08008	13390.12012	12899.57031	13278.20996	13278.20996	3689336800
2009/2/2	13194	13239.5	12733.34961	12861.49023	12861.49023	2005490000
2009/2/3	12991.49023	13065.96973	12729.04004	12776.88965	12776.88965	1562248800
2009/2/4	13029.41992	13108.74023	12975.29981	13063.88965	13063.88965	2070871000
2009/2/5	13084.79004	13492.53027	13018.63965	13178.90039	13178.90039	3384982400
2009/2/6	13535.75977	13660.24023	13322.62012	13655.04004	13655.04004	2428156800
2009/2/9	13865.58984	13865.58984	13561.54004	13769.05957	13769.05957	2692955600
2009/2/10	13787.12012	13976.30957	13663.41016	13880.63965	13880.63965	1957900400
2009/2/11	13546.13965	13600.01953	13363.05957	13539.20996	13539.20996	1808347200
2009/2/12	13439.58008	13478.66016	13174.00977	13228.29981	13228.29981	1755975400
2009/2/13	13314.80957	13576.32031	13314.01953	13554.66992	13554.66992	1546686800
2009/2/16	13559.82031	13559.82031	13257.34961	13455.87988	13455.87988	1357585700
2009/2/17	13195.50977	13195.50977	12933.91016	12945.40039	12945.40039	2353246400
2009/2/18	12783.79004	13031.28027	12712.33008	13016	13016	2274484400
2009/2/19	12873.09961	13055.71973	12788.08008	13023.36035	13023.36035	1587147000
2009/2/20	12719.13965	12816.79004	12669.57031	12699.16992	12699.16992	2053331600
2009/2/23	12777.95996	13207.98047	12777.95996	13175.09961	13175.09961	1931112200
2009/2/24	12789.29004	12814.37012	12634.83984	12798.51953	12798.51953	2134846600
2009/2/25	12979.86035	13148.30957	12858.28027	13005.08008	13005.08008	1779065400
2009/2/26	13070.41016	13071.58008	12691.95996	12894.94043	12894.94043	1974608400
2009/2/27	12929.99023	13032.29981	12799.80957	12811.57031	12811.57031	2698380800
2009/3/2	12522.61035	12576.4502	12296.86035	12317.45996	12317.45996	2194792800
2009/3/3	11967.07031	12192.34961	11849.16992	12033.87988	12033.87988	2342796800
2009/3/4	11880.16992	12423.69043	11880.16992	12331.15039	12331.15039	2882809600
2009/3/5	12488.33008	12488.33008	12163.54981	12211.24023	12211.24023	2667966000
2009/3/6	12041.82031	12146.16016	11921.51953	11921.51953	11921.51953	4178094400
2009/3/9	11872.45996	11927.88965	11344.58008	11344.58008	11344.58008	2071525200
2009/3/10	11542.87988	11747.11035	11542.87988	11694.04981	11694.04981	1845681200
2009/3/11	12228.21973	12228.21973	11904.61035	11930.66016	11930.66016	2685849600
2009/3/12	11905.46973	12040.83984	11848.5	12001.53027	12001.53027	1457479700
2009/3/13	12395.17969	12525.79981	12303.7002	12525.79981	12525.79981	2857842800
2009/3/16	12657.87012	12976.70996	12615.4502	12976.70996	12976.70996	2779295000
2009/3/17	12948.84961	13226.30957	12854.04981	12878.08984	12878.08984	2896963600
2009/3/18	13052.9502	13167.2002	13020.79981	13117.16992	13117.16992	1768493600
2009/3/19	13205.16992	13205.16992	12947.90039	13130.91992	13130.91992	2040964400
2009/3/20	13157.90039	13157.90039	12797.09961	12833.50977	12833.50977	2073348000
2009/3/23	13001.54981	13451.01953	13001.54981	13447.41992	13447.41992	2679863800
2009/3/24	13773.16992	13952.98047	13538.16016	13910.33984	13910.33984	2913007000
2009/3/25	13754.76953	13892.87988	13567.4502	13622.11035	13622.11035	3186137600
2009/3/26	13821.28027	14132.08984	13819.09961	14108.98047	14108.98047	4821728000
2009/3/27	14257.55957	14257.55957	13955.66016	14119.5	14119.5	3396915200
2009/3/30	13893.15039	13893.15039	13413.48047	13456.33008	13456.33008	2885519600
2009/3/31	13545.36035	13696.69043	13428.30957	13576.01953	13576.01953	2854888800
2009/4/1	13746.17969	13788.41016	13411.79004	13519.54004	13519.54004	2753372400
2009/4/2	13963.33984	14533.33984	13953.55957	14521.96973	14521.96973	3402815600
2009/4/3	14547.51953	14644.82031	14392.19043	14545.69043	14545.69043	3078651200
2009/4/6	14920.83984	15147.05957	14778.50977	14998.04004	14998.04004	2555280400
2009/4/7	14922.08984	14994.75977	14743.70996	14928.96973	14928.96973	2558886200
2009/4/8	14715.7002	14715.7002	14276.34961	14474.86035	14474.86035	2944789200
2009/4/9	14686.48047	14987.41016	14656.16016	14901.41016	14901.41016	2609340200
2009/4/14	15302.13965	15596.33984	15140.38965	15580.16016	15580.16016	3643046400
2009/4/15	15344.58984	15669.84961	15213.38965	15669.62012	15669.62012	2529450200
2009/4/16	15928.82031	15977.12988	15517.38965	15582.99023	15582.99023	2684956000
2009/4/17	15956.45996	15956.45996	15541.30957	15601.26953	15601.26953	3095786800
2009/4/20	15574.32031	15878.40039	15382.95996	15750.91016	15750.91016	2565994000
2009/4/21	15065.58984	15332.26953	15065.58984	15285.88965	15285.88965	2426811200
2009/4/22	15328.83008	15396.28027	14830.58984	14878.4502	14878.4502	3069840800
2009/4/23	14958.24023	15222.2002	14867.58984	15214.45996	15214.45996	2008293600
2009/4/24	15217.37012	15367.48047	15062.29004	15258.84961	15258.84961	1792018400
2009/4/27	15160.69043	15160.69043	14798.90039	14840.41992	14840.41992	2331661200
2009/4/28	15057.25	15078.62988	14457.99023	14555.11035	14555.11035	2818524800
2009/4/29	14767.91992	14983.66016	14714.50977	14956.9502	14956.9502	2413729600
2009/4/30	15369.11035	15587.29004	15204.09961	15520.99023	15520.99023	2932896600
2009/5/4	15869.28027	16387.11914	15855.24023	16381.04981	16381.04981	3324975600
2009/5/5	16572	16580.53906	16295.86035	16430.08008	16430.08008	2520504000
2009/5/6	16348.75977	16885.91992	16268.03027	16834.57031	16834.57031	3042115200
2009/5/7	17278.31055	17327.51953	16880.59961	17217.89063	17217.89063	4411458000
2009/5/8	17149.31055	17442.96094	16970.19922	17389.86914	17389.86914	3886270400
2009/5/11	17381	17685.64063	17032.43945	17087.94922	17087.94922	3722382800
2009/5/12	16996.21094	17239.65039	16908.06055	17153.64063	17153.64063	4029461600
2009/5/13	17097.82031	17372.15039	17014.85938	17059.61914	17059.61914	2043328400
2009/5/14	16630.33008	16630.33008	16422.2793	16541.68945	16541.68945	2962198600
2009/5/15	16818.81055	16953.41016	16736.17969	16790.69922	16790.69922	1984982000
2009/5/18	16468.71094	17062.49023	16334.36035	17022.91016	17022.91016	2397278400
2009/5/19	17454.23047	17588.92969	17376.42969	17544.0293	17544.0293	2813044200
2009/5/20	17486.39063	17611	17362.36914	17475.83984	17475.83984	2308513000
2009/5/21	17291.43945	17415.25977	17172.64063	17199.49023	17199.49023	1538977200
2009/5/22	17169.57031	17299.25977	16740.26953	17062.51953	17062.51953	1938446600
2009/5/25	16999.05078	17264.41992	16789	17121.82031	17121.82031	1950193600
2009/5/26	17050.33984	17283.89063	16977.71094	16991.56055	16991.56055	2052219200
2009/5/27	17395.60938	17984.01953	17347.89063	17885.26953	17885.26953	4564272000
2009/5/29	18027.92969	18227.78906	17833.74023	18171	18171	4358553200
2009/6/1	18499.91992	18895.80078	18415.41016	18888.58984	18888.58984	4124671200
2009/6/2	18916.60938	18916.60938	18300.61914	18389.08008	18389.08008	3931136400
2009/6/3	18616.93945	18967.39063	18508.30078	18576.4707	18576.4707	3094560800
2009/6/4	18417.90039	18522.39063	18108.80078	18502.76953	18502.76953	2683257600
2009/6/5	18674.48047	18722.49023	18406.85938	18679.5293	18679.5293	2501280000
2009/6/8	18521.78906	18636.15039	18236.05078	18253.39063	18253.39063	1987375000
2009/6/9	18450.64063	18475.50977	17710.44922	18058.49023	18058.49023	2174882800
2009/6/10	18339.91016	18789.84961	18258.16016	18785.66016	18785.66016	4432226400
2009/6/11	18578.89063	18883.24023	18564.86914	18791.0293	18791.0293	3641989200
2009/6/12	19034.78906	19161.9707	18707.18945	18889.67969	18889.67969	3599443600
2009/6/15	18712.06055	18872.74023	18433.30078	18498.96094	18498.96094	2357620400
2009/6/16	18235.9707	18314.96094	17859.74023	18165.5	18165.5	2924104400
2009/6/17	17984.83008	18255.13086	17833.76953	18084.59961	18084.59961	2914147800
2009/6/18	17955.67969	18069.75977	17655.82031	17776.66016	17776.66016	2355698800
2009/6/19	17936.33008	18015.10938	17759.85938	17920.92969	17920.92969	3085692800
2009/6/22	17906.39063	18398.91992	17906.39063	18059.55078	18059.55078	2592021600
2009/6/23	17577.73047	17682.86914	17375.96094	17538.36914	17538.36914	2865900800
2009/6/24	17583.34961	17912.07031	17484.06055	17892.15039	17892.15039	2222042000
2009/6/25	18140.16016	18340.91016	18069.36914	18275.0293	18275.0293	2319823200
2009/6/26	18408.36914	18688.10938	18360.71094	18600.25977	18600.25977	2258491200
2009/6/29	18561.10938	18687.35938	18451.75977	18528.50977	18528.50977	1634698900
2009/6/30	18883.24023	18883.24023	18364.81055	18378.73047	18378.73047	2417089600
2009/7/2	18780.96094	18780.96094	18053.09961	18178.05078	18178.05078	2287380600
2009/7/3	17961.17969	18234.24023	17894.81055	18203.40039	18203.40039	1540802600
2009/7/6	18020.09961	18258.25977	17897.67969	17979.41016	17979.41016	1780127000
2009/7/7	17943.49023	18159.99023	17821.71094	17862.26953	17862.26953	1497758200
2009/7/8	17652.98047	17819.31055	17493.61914	17721.07031	17721.07031	2001905000
2009/7/9	17793.60938	17836.94922	17509.2793	17790.58984	17790.58984	2156977800
2009/7/10	17800.05078	17851.2207	17645.55078	17708.41992	17708.41992	1605581500
2009/7/13	17612.44922	17612.44922	17185.96094	17254.63086	17254.63086	2006182600
2009/7/14	17631.66992	17896.35938	17581.42969	17885.73047	17885.73047	1845729200
2009/7/15	18042.58984	18289	18030.09961	18258.66016	18258.66016	1762560000
2009/7/16	18688.86914	18700.59961	18303.58008	18361.86914	18361.86914	1949802000
2009/7/17	18551.91016	18855.85938	18457.41992	18805.66016	18805.66016	2505065200
2009/7/20	19005.18945	19506.41992	18960.53906	19502.36914	19502.36914	2442707800
2009/7/21	19601.85938	19601.85938	19295.23047	19501.73047	19501.73047	1844253400
2009/7/22	19560.41992	19641.75	19224.05078	19248.16992	19248.16992	2064230000
2009/7/23	19431.91992	19824.17969	19415.36914	19817.69922	19817.69922	2305716400
2009/7/24	20063.92969	20063.92969	19715.15039	19982.78906	19982.78906	2234934800
2009/7/27	20170.73047	20385.68945	20096.16992	20251.61914	20251.61914	2201469600
2009/7/28	20261.93945	20664.48047	20109.55078	20624.53906	20624.53906	2356170000
2009/7/29	20404.50977	20542.60938	19787.48047	20135.5	20135.5	2523090400
2009/7/30	20150.25977	20359.78906	19955.32031	20234.08008	20234.08008	1990153200
2009/7/31	20546.07031	20712.66016	20474.05078	20573.33008	20573.33008	1930548400
2009/8/3	20582.67969	20816.60938	20449.18945	20807.25977	20807.25977	1928430400
2009/8/4	21196.75	21196.75	20748.60938	20796.42969	20796.42969	2573901400
2009/8/5	20779.76953	20995.81055	20436.65039	20494.76953	20494.76953	2263931600
2009/8/6	20484.33984	20904.92969	20339.86914	20899.24023	20899.24023	2427897600
2009/8/7	20708.11914	20759.56055	20316.7793	20375.36914	20375.36914	2809797600
2009/8/10	20758.51953	21010.4707	20730.41016	20929.51953	20929.51953	2169074800
2009/8/11	20774.9707	21088.07031	20733.33984	21074.21094	21074.21094	1627757800
2009/8/12	20725.90039	20725.90039	20417.75977	20435.24023	20435.24023	2251775000
2009/8/13	20767.85938	20943.85938	20746.91992	20861.30078	20861.30078	1934519800
2009/8/14	21023.96094	21037.16992	20639.56055	20893.33008	20893.33008	1744617400
2009/8/17	20467.30078	20471.76953	20058.09961	20137.65039	20137.65039	2556880000
2009/8/18	20125.55078	20409.18945	19916.2793	20306.26953	20306.26953	2038144000
2009/8/19	20195.08984	20352.93945	19824.85938	19954.23047	19954.23047	2101216000
2009/8/20	20282.7207	20465.2207	20196.33008	20328.85938	20328.85938	1799799600
2009/8/21	20288.56055	20439.41992	20002.7793	20199.01953	20199.01953	1665136400
2009/8/24	20649.96094	20649.96094	20433.60938	20535.93945	20535.93945	1935030400
2009/8/25	20246.78906	20476.25	20143.50977	20435.24023	20435.24023	1531430000
2009/8/26	20542.75977	20576.59961	20401.74023	20456.32031	20456.32031	1435011600
2009/8/27	20289.33984	20364.40039	20147.33984	20242.75	20242.75	1672622900
2009/8/28	20409.13086	20409.13086	20004.69922	20098.61914	20098.61914	1764731200
2009/8/31	19827.13086	19827.13086	19592.07031	19724.18945	19724.18945	2268140000
2009/9/1	19961.74023	19961.74023	19734.26953	19872.30078	19872.30078	1403811300
2009/9/2	19560.26953	19611.07031	19425.85938	19522	19522	1666625900
2009/9/3	19526.89063	19823.0293	19526.89063	19761.67969	19761.67969	1580087900
2009/9/4	19830.01953	20413.60938	19744.44922	20318.61914	20318.61914	3108457200
2009/9/7	20502.84961	20667.58008	20446.16016	20629.31055	20629.31055	2267315200
2009/9/8	20617.40039	21133.71094	20617.40039	21069.81055	21069.81055	2797284000
2009/9/9	21085.08984	21085.08984	20825.16016	20851.03906	20851.03906	1540920900
2009/9/10	21131.08008	21322.55078	21020.91992	21069.56055	21069.56055	2224480600
2009/9/11	21122.31055	21306.10938	20980.15039	21161.41992	21161.41992	1773975800
2009/9/14	20841.50977	21045	20821.58984	20932.19922	20932.19922	1253310900
2009/9/15	21049.2207	21049.2207	20819.92969	20866.36914	20866.36914	713488400
2009/9/16	21086.75	21403.13086	20950.38086	21402.91992	21402.91992	2263703400
2009/9/17	21674.71094	21929.78906	21636.51953	21768.50977	21768.50977	2512407600
2009/9/18	21640.9707	21765.98047	21515.92969	21623.44922	21623.44922	2002593600
2009/9/21	21574.93945	21730.71094	21457.34961	21472.84961	21472.84961	1525122600
2009/9/22	21594.33984	21704.14063	21491.68945	21701.14063	21701.14063	1130706000
2009/9/23	21655.61914	21742.39063	21524.33008	21595.51953	21595.51953	1171918400
2009/9/24	21386.4707	21399.23047	20963.36914	21050.73047	21050.73047	2069933800
2009/9/25	20810.81055	21065.73047	20766.46094	21024.40039	21024.40039	1265650900
2009/9/28	20798.51953	20829.50977	20534.82031	20588.41016	20588.41016	1258607200
2009/9/29	20889.81055	21087.25	20889.81055	21013.16992	21013.16992	1303147900
2009/9/30	21036.17969	21090.49023	20792.98047	20955.25	20955.25	1120802500
2009/10/2	20380.23047	20470.91992	20323.58984	20375.49023	20375.49023	1855212800
2009/10/5	20342.58008	20489.94922	20305.06055	20429.07031	20429.07031	1232002900
2009/10/6	20509.64063	20824.13086	20509.64063	20811.5293	20811.5293	1441085000
2009/10/7	21074.98047	21343.75	21072.58984	21241.58984	21241.58984	2029142400
2009/10/8	21418.26953	21524.05078	21284.41992	21492.90039	21492.90039	1407628200
2009/10/9	21572.69922	21572.69922	21421.76953	21499.43945	21499.43945	1390745100
2009/10/12	21623.33008	21623.33008	21262.71094	21299.34961	21299.34961	1010812100
2009/10/13	21371.82031	21679.15039	21371.82031	21467.35938	21467.35938	1821994400
2009/10/14	21564.33008	21893.41992	21562.66016	21886.48047	21886.48047	2012520000
2009/10/15	22209.18945	22250.34961	21971.48047	21999.08008	21999.08008	2154508000
2009/10/16	22138.06055	22143.00977	21899.16992	21929.90039	21929.90039	2142512400
2009/10/19	21761.83008	22250.23047	21761.83008	22200.46094	22200.46094	1527458500
2009/10/20	22260.41016	22451.61914	22260.41016	22384.96094	22384.96094	1846967000
2009/10/21	22299.65039	22407.14063	22200.64063	22318.10938	22318.10938	1399452700
2009/10/22	22237.36914	22266.74023	22002.78906	22210.51953	22210.51953	1706795000
2009/10/23	22438.90039	22620.00977	22407.40039	22589.73047	22589.73047	2119026800
2009/10/27	22016.78906	22277.06055	22016.78906	22169.58984	22169.58984	1680305800
2009/10/28	22004.55078	22149.03906	21740.33008	21761.58008	21761.58008	1739942000
2009/10/29	21290.08984	21346.55078	21134.33008	21264.99023	21264.99023	2279739400
2009/10/30	21720.41016	21953.58984	21720.41016	21752.86914	21752.86914	2177434200
2009/11/2	21194.11914	21632.90039	21130.90039	21620.18945	21620.18945	1722584000
2009/11/3	21598.63086	21684.73047	21223.41992	21240.06055	21240.06055	1458858900
2009/11/4	21396.5	21699.83984	21360.66016	21614.76953	21614.76953	1403161200
2009/11/5	21405.06055	21549.09961	21372.99023	21479.08008	21479.08008	1261955100
2009/11/6	21866.7207	21931.35938	21780.57031	21829.7207	21829.7207	1524134800
2009/11/9	22004.50977	22214.84961	21941.61914	22207.55078	22207.55078	1662950300
2009/11/11	22534.14063	22643.66016	22396.03906	22627.21094	22627.21094	1321250300
2009/11/12	22660.4707	22707.35938	22359.08984	22397.57031	22397.57031	1415963700
2009/11/13	22381.33984	22585.5293	22343.99023	22553.63086	22553.63086	1424375200
2009/11/16	22789.99023	22998.84961	22770.68945	22943.98047	22943.98047	1663684400
2009/11/17	23000.36914	23000.36914	22798.01953	22914.15039	22914.15039	1263504800
2009/11/18	22974.35938	23099.57031	22645.74023	22840.33008	22840.33008	1646321200
2009/11/19	22894.83984	22894.83984	22587.17969	22643.16016	22643.16016	1302322400
2009/11/20	22486.56055	22584.55078	22376.35938	22455.83984	22455.83984	1444953400
2009/11/23	22541.68945	22794.13086	22490.33984	22771.39063	22771.39063	1136305700
2009/11/24	22697.61914	22813.92969	22395.38086	22423.14063	22423.14063	1780954800
2009/11/25	22505.92969	22638.89063	22336.07031	22611.80078	22611.80078	2905056800
2009/11/26	22580.25	22580.25	22108.25977	22210.41016	22210.41016	2298765800
2009/11/27	21623.91992	21685.13086	21002.49023	21134.5	21134.5	3974764000
2009/11/30	21687.68945	21924.08008	21687.68945	21821.5	21821.5	2028632400
2009/12/1	21813.41992	22130.75	21789.41016	22113.15039	22113.15039	1442550900
2009/12/2	22402.50977	22439.35938	22266.68945	22289.57031	22289.57031	1617587100
2009/12/3	22503.67969	22593.7207	22333.66992	22553.86914	22553.86914	1437844200
2009/12/4	22400.49023	22528.83984	22240.85938	22498.15039	22498.15039	1417672800
2009/12/8	22306.16992	22306.16992	22055.01953	22060.51953	22060.51953	1317624300
2009/12/9	21905.80078	22034.81055	21658.26953	21741.75977	21741.75977	1563804600
2009/12/10	21939.11914	21981.38086	21565.58008	21700.03906	21700.03906	1620539100
2009/12/11	21796.83008	22143.83984	21796.83008	21902.10938	21902.10938	1537443400
2009/12/14	21638.9707	22225.76953	21546.5293	22085.75	22085.75	1895287600
2009/12/15	22032.16016	22032.16016	21779.91992	21813.91992	21813.91992	1767722800
2009/12/16	21840.25	21907.28906	21517.58984	21611.74023	21611.74023	1781760000
2009/12/17	21665.78906	21665.78906	21218.90039	21347.63086	21347.63086	1787913000
2009/12/18	21162.42969	21281.91016	21078.19922	21175.88086	21175.88086	1872781600
2009/12/21	21110.24023	21178.44922	20932.76953	20948.09961	20948.09961	1201789400
2009/12/22	21151.84961	21229.71094	21029.2793	21092.03906	21092.03906	1273394900
2009/12/23	21115.88086	21339.17969	21017.01953	21328.74023	21328.74023	992743400
2009/12/24	21378.78906	21591.99023	21357.28906	21517	21517	688221300
2009/12/28	21622.13086	21739.39063	21474.10938	21480.2207	21480.2207	851751100
2009/12/29	21544.43945	21608.98047	21392.90039	21499.43945	21499.43945	775521100
2009/12/31	21654.25	21886.32031	21587.48047	21872.5	21872.5	792382400
2010/1/4	21860.03906	22024.83008	21689.2207	21823.2793	21823.2793	1006199600
2010/1/5	22092.15039	22297.03906	21987.26953	22279.58008	22279.58008	1965584800
2010/1/6	22357.46094	22514.78906	22277.13086	22416.66992	22416.66992	2100234000
2010/1/7	22548.0293	22548.0293	22169.60938	22269.44922	22269.44922	1495365300
2010/1/8	22282.75	22443.2207	22206.16016	22296.75	22296.75	1626022600
2010/1/11	22524.17969	22671.91992	22373.96094	22411.51953	22411.51953	1744637600
2010/1/12	22378.23047	22476.11914	22192.98047	22326.64063	22326.64063	2204776800
2010/1/13	21990.67969	22012.03906	21688.16992	21748.59961	21748.59961	3414190400
2010/1/14	21871.00977	21988.92969	21707.09961	21716.94922	21716.94922	2338667600
2010/1/15	21715.08984	21788.84961	21581.07031	21654.16016	21654.16016	2659842200
2010/1/18	21418.33984	21645.67969	21320.9707	21460.00977	21460.00977	1867401600
2010/1/19	21481.10938	21681.68945	21335.59961	21677.98047	21677.98047	1913397800
2010/1/20	21543.25	21561.56055	21171.30078	21286.16992	21286.16992	2197552000
2010/1/21	21192.83008	21272.25977	20828.24023	20862.66992	20862.66992	2465648800
2010/1/22	20527.19922	20738.99023	20250.35938	20726.17969	20726.17969	3220362000
2010/1/25	20447.78906	20619.69922	20422.66992	20598.55078	20598.55078	1909841600
2010/1/26	20560.10938	20560.10938	20046.59961	20109.33008	20109.33008	2270009200
2010/1/27	20185.80078	20340.82031	19923.55078	20033.07031	20033.07031	1822372600
2010/1/28	20202.33008	20437.56055	20170.15039	20356.36914	20356.36914	1880647200
2010/1/29	20026.51953	20327.68945	19916.33984	20121.99023	20121.99023	1784257400
2010/2/1	19987.66992	20254.24023	19845.92969	20243.75	20243.75	1701996800
2010/2/2	20432.96094	20533.96094	20181.2793	20272.17969	20272.17969	1561642000
2010/2/3	20486.15039	20780.5	20315.31055	20722.08008	20722.08008	1922114800
2010/2/4	20534.74023	20554.19922	20316.33008	20341.64063	20341.64063	1607734100
2010/2/5	19706.24023	19822.92969	19655.88086	19665.08008	19665.08008	2515439200
2010/2/8	19614.84961	19673.10938	19423.05078	19550.89063	19550.89063	1751004600
[truncated: 2,305 more rows]
