# Supplementary material for: Forecasting stock prices with long-short term memory neural network based on attention mechanism
Source: PLoS One. 2020 Jan 3;15(1):e0227222. doi: 10.1371/journal.pone.0227222 (PMC6941898; doi:10.1371/journal.pone.0227222)
Supplement: S1 File — (ZIP) [file pone.0227222.s001.zip › S&P 500 stock data used in the paper.csv]

Date	Open	High	Low	Close	Adj Close	Volume
2000/1/3	1469.25	1478	1438.359985	1455.219971	1455.219971	931800000
2000/1/4	1455.219971	1455.219971	1397.430054	1399.420044	1399.420044	1009000000
2000/1/5	1399.420044	1413.27002	1377.680054	1402.109985	1402.109985	1085500000
2000/1/6	1402.109985	1411.900024	1392.099976	1403.449951	1403.449951	1092300000
2000/1/7	1403.449951	1441.469971	1400.72998	1441.469971	1441.469971	1225200000
2000/1/10	1441.469971	1464.359985	1441.469971	1457.599976	1457.599976	1064800000
2000/1/11	1457.599976	1458.660034	1434.420044	1438.560059	1438.560059	1014000000
2000/1/12	1438.560059	1442.599976	1427.079956	1432.25	1432.25	974600000
2000/1/13	1432.25	1454.199951	1432.25	1449.680054	1449.680054	1030400000
2000/1/14	1449.680054	1473	1449.680054	1465.150024	1465.150024	1085900000
2000/1/18	1465.150024	1465.150024	1451.300049	1455.140015	1455.140015	1056700000
2000/1/19	1455.140015	1461.390015	1448.680054	1455.900024	1455.900024	1087800000
2000/1/20	1455.900024	1465.709961	1438.540039	1445.569946	1445.569946	1100700000
2000/1/21	1445.569946	1453.180054	1439.599976	1441.359985	1441.359985	1209800000
2000/1/24	1441.359985	1454.089966	1395.420044	1401.530029	1401.530029	1115800000
2000/1/25	1401.530029	1414.26001	1388.48999	1410.030029	1410.030029	1073700000
2000/1/26	1410.030029	1412.72998	1400.160034	1404.089966	1404.089966	1117300000
2000/1/27	1404.089966	1418.859985	1370.98999	1398.560059	1398.560059	1129500000
2000/1/28	1398.560059	1398.560059	1356.199951	1360.160034	1360.160034	1095800000
2000/1/31	1360.160034	1394.47998	1350.140015	1394.459961	1394.459961	993800000
2000/2/1	1394.459961	1412.48999	1384.790039	1409.280029	1409.280029	981000000
2000/2/2	1409.280029	1420.609985	1403.48999	1409.119995	1409.119995	1038600000
2000/2/3	1409.119995	1425.780029	1398.52002	1424.969971	1424.969971	1146500000
2000/2/4	1424.969971	1435.910034	1420.630005	1424.369995	1424.369995	1045100000
2000/2/7	1424.369995	1427.150024	1413.329956	1424.23999	1424.23999	918100000
2000/2/8	1424.23999	1441.829956	1424.23999	1441.719971	1441.719971	1047700000
2000/2/9	1441.719971	1444.550049	1411.650024	1411.709961	1411.709961	1050500000
2000/2/10	1411.699951	1422.099976	1406.430054	1416.829956	1416.829956	1058800000
2000/2/11	1416.829956	1416.829956	1378.890015	1387.119995	1387.119995	1025700000
2000/2/14	1387.119995	1394.930054	1380.530029	1389.939941	1389.939941	927300000
2000/2/15	1389.939941	1407.719971	1376.25	1402.050049	1402.050049	1092100000
2000/2/16	1402.050049	1404.550049	1385.579956	1387.670044	1387.670044	1018800000
2000/2/17	1387.670044	1399.880005	1380.069946	1388.26001	1388.26001	1034800000
2000/2/18	1388.26001	1388.589966	1345.319946	1346.089966	1346.089966	1042300000
2000/2/22	1346.089966	1358.109985	1331.880005	1352.170044	1352.170044	980000000
2000/2/23	1352.170044	1370.109985	1342.439941	1360.689941	1360.689941	993700000
2000/2/24	1360.689941	1364.800049	1329.880005	1353.430054	1353.430054	1215000000
2000/2/25	1353.430054	1362.140015	1329.150024	1333.359985	1333.359985	1065200000
2000/2/28	1333.359985	1360.819946	1325.069946	1348.050049	1348.050049	1026500000
2000/2/29	1348.050049	1369.630005	1348.050049	1366.420044	1366.420044	1204300000
2000/3/1	1366.420044	1383.459961	1366.420044	1379.189941	1379.189941	1274100000
2000/3/2	1379.189941	1386.560059	1370.349976	1381.76001	1381.76001	1198600000
2000/3/3	1381.76001	1410.880005	1381.76001	1409.170044	1409.170044	1150300000
2000/3/6	1409.170044	1409.73999	1384.75	1391.280029	1391.280029	1029000000
2000/3/7	1391.280029	1399.209961	1349.98999	1355.619995	1355.619995	1314100000
2000/3/8	1355.619995	1373.790039	1346.619995	1366.699951	1366.699951	1203000000
2000/3/9	1366.699951	1401.819946	1357.880005	1401.689941	1401.689941	1123000000
2000/3/10	1401.689941	1413.459961	1392.069946	1395.069946	1395.069946	1138800000
2000/3/13	1395.069946	1398.390015	1364.839966	1383.619995	1383.619995	1016100000
2000/3/14	1383.619995	1395.150024	1359.150024	1359.150024	1359.150024	1094000000
2000/3/15	1359.150024	1397.98999	1356.98999	1392.140015	1392.140015	1302800000
2000/3/16	1392.150024	1458.469971	1392.150024	1458.469971	1458.469971	1482300000
2000/3/17	1458.469971	1477.329956	1453.319946	1464.469971	1464.469971	1295100000
2000/3/20	1464.469971	1470.300049	1448.48999	1456.630005	1456.630005	920800000
2000/3/21	1456.630005	1493.920044	1446.060059	1493.869995	1493.869995	1065900000
2000/3/22	1493.869995	1505.079956	1487.329956	1500.640015	1500.640015	1075000000
2000/3/23	1500.640015	1532.5	1492.390015	1527.349976	1527.349976	1078300000
2000/3/24	1527.349976	1552.869995	1516.829956	1527.459961	1527.459961	1052200000
2000/3/27	1527.459961	1534.630005	1518.459961	1523.859985	1523.859985	901000000
2000/3/28	1523.859985	1527.359985	1507.089966	1507.72998	1507.72998	959100000
2000/3/29	1507.72998	1521.449951	1497.449951	1508.52002	1508.52002	1061900000
2000/3/30	1508.52002	1517.380005	1474.630005	1487.920044	1487.920044	1193400000
2000/3/31	1487.920044	1519.810059	1484.380005	1498.579956	1498.579956	1227400000
2000/4/3	1498.579956	1507.189941	1486.959961	1505.969971	1505.969971	1021700000
2000/4/4	1505.97998	1526.449951	1416.410034	1494.72998	1494.72998	1515460000
2000/4/5	1494.72998	1506.550049	1478.050049	1487.369995	1487.369995	1110300000
2000/4/6	1487.369995	1511.76001	1487.369995	1501.339966	1501.339966	1008000000
2000/4/7	1501.339966	1518.680054	1501.339966	1516.349976	1516.349976	891600000
2000/4/10	1516.349976	1527.189941	1503.349976	1504.459961	1504.459961	853700000
2000/4/11	1504.459961	1512.800049	1486.780029	1500.589966	1500.589966	971400000
2000/4/12	1500.589966	1509.079956	1466.150024	1467.170044	1467.170044	1175900000
2000/4/13	1467.170044	1477.52002	1439.339966	1440.51001	1440.51001	1032000000
2000/4/14	1440.51001	1440.51001	1339.400024	1356.560059	1356.560059	1279700000
2000/4/17	1356.560059	1401.530029	1346.5	1401.439941	1401.439941	1204700000
2000/4/18	1401.439941	1441.609985	1397.810059	1441.609985	1441.609985	1109400000
2000/4/19	1441.609985	1447.689941	1424.26001	1427.469971	1427.469971	1001400000
2000/4/20	1427.469971	1435.48999	1422.079956	1434.540039	1434.540039	896200000
2000/4/24	1434.540039	1434.540039	1407.130005	1429.859985	1429.859985	868700000
2000/4/25	1429.859985	1477.670044	1429.859985	1477.439941	1477.439941	1071100000
2000/4/26	1477.439941	1482.939941	1456.97998	1460.98999	1460.98999	999600000
2000/4/27	1460.98999	1469.209961	1434.810059	1464.920044	1464.920044	1111000000
2000/4/28	1464.920044	1473.619995	1448.150024	1452.430054	1452.430054	984600000
2000/5/1	1452.430054	1481.51001	1452.430054	1468.25	1468.25	966300000
2000/5/2	1468.25	1468.25	1445.219971	1446.290039	1446.290039	1011500000
2000/5/3	1446.290039	1446.290039	1398.359985	1415.099976	1415.099976	991600000
2000/5/4	1415.099976	1420.98999	1404.939941	1409.569946	1409.569946	925800000
2000/5/5	1409.569946	1436.030029	1405.079956	1432.630005	1432.630005	805500000
2000/5/8	1432.630005	1432.630005	1417.050049	1424.170044	1424.170044	787600000
2000/5/9	1424.170044	1430.280029	1401.849976	1412.140015	1412.140015	896600000
2000/5/10	1412.140015	1412.140015	1375.140015	1383.050049	1383.050049	1006400000
2000/5/11	1383.050049	1410.26001	1383.050049	1407.810059	1407.810059	953600000
2000/5/12	1407.810059	1430.130005	1407.810059	1420.959961	1420.959961	858200000
2000/5/15	1420.959961	1452.390015	1416.540039	1452.359985	1452.359985	854600000
2000/5/16	1452.359985	1470.400024	1450.76001	1466.040039	1466.040039	955500000
2000/5/17	1466.040039	1466.040039	1441.670044	1447.800049	1447.800049	820500000
2000/5/18	1447.800049	1458.040039	1436.589966	1437.209961	1437.209961	807900000
2000/5/19	1437.209961	1437.209961	1401.73999	1406.949951	1406.949951	853700000
2000/5/22	1406.949951	1410.550049	1368.72998	1400.719971	1400.719971	869000000
2000/5/23	1400.719971	1403.77002	1373.430054	1373.859985	1373.859985	869900000
2000/5/24	1373.859985	1401.75	1361.089966	1399.050049	1399.050049	1152300000
2000/5/25	1399.050049	1411.650024	1373.930054	1381.52002	1381.52002	984500000
2000/5/26	1381.52002	1391.420044	1369.75	1378.02002	1378.02002	722600000
2000/5/30	1378.02002	1422.449951	1378.02002	1422.449951	1422.449951	844200000
2000/5/31	1422.439941	1434.48999	1415.5	1420.599976	1420.599976	960500000
2000/6/1	1420.599976	1448.810059	1420.599976	1448.810059	1448.810059	960100000
2000/6/2	1448.810059	1483.22998	1448.810059	1477.26001	1477.26001	1162400000
2000/6/5	1477.26001	1477.280029	1464.680054	1467.630005	1467.630005	838600000
2000/6/6	1467.630005	1471.359985	1454.73999	1457.839966	1457.839966	950100000
2000/6/7	1457.839966	1474.640015	1455.060059	1471.359985	1471.359985	854600000
2000/6/8	1471.359985	1475.650024	1456.48999	1461.670044	1461.670044	854300000
2000/6/9	1461.670044	1472.670044	1454.959961	1456.949951	1456.949951	786000000
2000/6/12	1456.949951	1462.930054	1445.98999	1446	1446	774100000
2000/6/13	1446	1470.420044	1442.380005	1469.439941	1469.439941	935900000
2000/6/14	1469.439941	1483.619995	1467.709961	1470.540039	1470.540039	929700000
2000/6/15	1470.540039	1482.040039	1464.619995	1478.72998	1478.72998	1011400000
2000/6/16	1478.72998	1480.77002	1460.420044	1464.459961	1464.459961	1250800000
2000/6/19	1464.459961	1488.930054	1459.050049	1486	1486	921700000
2000/6/20	1486	1487.319946	1470.180054	1475.949951	1475.949951	1031500000
2000/6/21	1475.949951	1482.189941	1468	1479.130005	1479.130005	1009600000
2000/6/22	1479.130005	1479.130005	1448.030029	1452.180054	1452.180054	1022700000
2000/6/23	1452.180054	1459.939941	1438.310059	1441.47998	1441.47998	847600000
2000/6/26	1441.47998	1459.660034	1441.47998	1455.310059	1455.310059	889000000
2000/6/27	1455.310059	1463.349976	1450.550049	1450.550049	1450.550049	1042500000
2000/6/28	1450.550049	1467.630005	1450.550049	1454.819946	1454.819946	1095100000
2000/6/29	1454.819946	1455.140015	1434.630005	1442.390015	1442.390015	1110900000
2000/6/30	1442.390015	1454.680054	1438.709961	1454.599976	1454.599976	1459700000
2000/7/3	1454.599976	1469.579956	1450.849976	1469.540039	1469.540039	451900000
2000/7/5	1469.540039	1469.540039	1442.449951	1446.22998	1446.22998	1019300000
2000/7/6	1446.22998	1461.650024	1439.560059	1456.670044	1456.670044	947300000
2000/7/7	1456.670044	1484.119995	1456.670044	1478.900024	1478.900024	931700000
2000/7/10	1478.900024	1486.560059	1474.76001	1475.619995	1475.619995	838700000
2000/7/11	1475.619995	1488.77002	1470.47998	1480.880005	1480.880005	980500000
2000/7/12	1480.880005	1497.689941	1480.880005	1492.920044	1492.920044	1001200000
2000/7/13	1492.920044	1501.390015	1489.650024	1495.839966	1495.839966	1026800000
2000/7/14	1495.839966	1509.98999	1494.560059	1509.97998	1509.97998	960600000
2000/7/17	1509.97998	1517.319946	1505.26001	1510.48999	1510.48999	906000000
2000/7/18	1510.48999	1510.48999	1491.349976	1493.73999	1493.73999	908300000
2000/7/19	1493.73999	1495.630005	1479.920044	1481.959961	1481.959961	909400000
2000/7/20	1481.959961	1501.920044	1481.959961	1495.569946	1495.569946	1064600000
2000/7/21	1495.569946	1495.569946	1477.910034	1480.189941	1480.189941	968300000
2000/7/24	1480.189941	1485.880005	1463.800049	1464.290039	1464.290039	880300000
2000/7/25	1464.290039	1476.22998	1464.290039	1474.469971	1474.469971	969400000
2000/7/26	1474.469971	1474.469971	1452.420044	1452.420044	1452.420044	1235800000
2000/7/27	1452.420044	1464.910034	1445.329956	1449.619995	1449.619995	1156400000
2000/7/28	1449.619995	1456.680054	1413.890015	1419.890015	1419.890015	980000000
2000/7/31	1419.890015	1437.650024	1418.709961	1430.829956	1430.829956	952600000
2000/8/1	1430.829956	1443.540039	1428.959961	1438.099976	1438.099976	938700000
2000/8/2	1438.099976	1451.589966	1433.48999	1438.699951	1438.699951	994500000
2000/8/3	1438.699951	1454.189941	1425.430054	1452.560059	1452.560059	1095600000
2000/8/4	1452.560059	1462.930054	1451.310059	1462.930054	1462.930054	956000000
2000/8/7	1462.930054	1480.800049	1460.719971	1479.319946	1479.319946	854800000
2000/8/8	1479.319946	1484.52002	1472.609985	1482.800049	1482.800049	992200000
2000/8/9	1482.800049	1490.329956	1471.160034	1472.869995	1472.869995	1054000000
2000/8/10	1472.869995	1475.150024	1459.890015	1460.25	1460.25	940800000
2000/8/11	1460.25	1475.719971	1453.060059	1471.839966	1471.839966	835500000
2000/8/14	1471.839966	1491.640015	1468.560059	1491.560059	1491.560059	783800000
2000/8/15	1491.560059	1493.119995	1482.73999	1484.430054	1484.430054	895900000
2000/8/16	1484.430054	1496.089966	1475.73999	1479.849976	1479.849976	929800000
2000/8/17	1479.849976	1499.319946	1479.849976	1496.069946	1496.069946	922400000
2000/8/18	1496.069946	1499.469971	1488.98999	1491.719971	1491.719971	821400000
2000/8/21	1491.719971	1502.839966	1491.130005	1499.47998	1499.47998	731600000
2000/8/22	1499.47998	1508.449951	1497.420044	1498.130005	1498.130005	818800000
2000/8/23	1498.130005	1507.199951	1489.52002	1505.969971	1505.969971	871000000
2000/8/24	1505.969971	1511.160034	1501.25	1508.310059	1508.310059	837100000
2000/8/25	1508.310059	1513.469971	1505.089966	1506.449951	1506.449951	685600000
2000/8/28	1506.449951	1523.949951	1506.449951	1514.089966	1514.089966	733600000
2000/8/29	1514.089966	1514.810059	1505.459961	1509.839966	1509.839966	795600000
2000/8/30	1509.839966	1510.48999	1500.089966	1502.589966	1502.589966	818400000
2000/8/31	1502.589966	1525.209961	1502.589966	1517.680054	1517.680054	1056600000
2000/9/1	1517.680054	1530.089966	1515.530029	1520.77002	1520.77002	767700000
2000/9/5	1520.77002	1520.77002	1504.209961	1507.079956	1507.079956	838500000
2000/9/6	1507.079956	1512.609985	1492.119995	1492.25	1492.25	995100000
2000/9/7	1492.25	1505.339966	1492.25	1502.51001	1502.51001	985500000
2000/9/8	1502.51001	1502.51001	1489.880005	1494.5	1494.5	961000000
2000/9/11	1494.5	1506.76001	1483.01001	1489.26001	1489.26001	899300000
2000/9/12	1489.26001	1496.930054	1479.670044	1481.98999	1481.98999	991200000
2000/9/13	1481.98999	1487.449951	1473.609985	1484.910034	1484.910034	1068300000
2000/9/14	1484.910034	1494.160034	1476.72998	1480.869995	1480.869995	1014000000
2000/9/15	1480.869995	1480.959961	1460.219971	1465.810059	1465.810059	1268400000
2000/9/18	1465.810059	1467.77002	1441.920044	1444.51001	1444.51001	962500000
2000/9/19	1444.51001	1461.160034	1444.51001	1459.900024	1459.900024	1024900000
2000/9/20	1459.900024	1460.48999	1430.949951	1451.339966	1451.339966	1104000000
2000/9/21	1451.339966	1452.77002	1436.300049	1449.050049	1449.050049	1105400000
2000/9/22	1449.050049	1449.050049	1421.880005	1448.719971	1448.719971	1185500000
2000/9/25	1448.719971	1457.420044	1435.930054	1439.030029	1439.030029	982400000
2000/9/26	1439.030029	1448.040039	1425.25	1427.209961	1427.209961	1106600000
2000/9/27	1427.209961	1437.219971	1419.439941	1426.569946	1426.569946	1174700000
2000/9/28	1426.569946	1461.689941	1425.780029	1458.290039	1458.290039	1206200000
2000/9/29	1458.290039	1458.290039	1436.290039	1436.51001	1436.51001	1197100000
2000/10/2	1436.52002	1445.599976	1429.829956	1436.22998	1436.22998	1051200000
2000/10/3	1436.22998	1454.819946	1425.280029	1426.459961	1426.459961	1098100000
2000/10/4	1426.459961	1439.98999	1416.310059	1434.319946	1434.319946	1167400000
2000/10/5	1434.319946	1444.170044	1431.800049	1436.280029	1436.280029	1176100000
2000/10/6	1436.280029	1443.300049	1397.060059	1408.98999	1408.98999	1150100000
2000/10/9	1408.98999	1409.689941	1392.47998	1402.030029	1402.030029	716600000
2000/10/10	1402.030029	1408.829956	1383.849976	1387.02002	1387.02002	1044000000
2000/10/11	1387.02002	1387.02002	1349.670044	1364.589966	1364.589966	1387500000
2000/10/12	1364.589966	1374.930054	1328.060059	1329.780029	1329.780029	1388600000
2000/10/13	1329.780029	1374.170044	1327.079956	1374.170044	1374.170044	1223900000
2000/10/16	1374.170044	1379.47998	1365.060059	1374.619995	1374.619995	1005400000
2000/10/17	1374.619995	1380.98999	1342.339966	1349.969971	1349.969971	1161500000
2000/10/18	1349.969971	1356.650024	1305.790039	1342.130005	1342.130005	1441700000
2000/10/19	1342.130005	1389.930054	1342.130005	1388.76001	1388.76001	1297900000
2000/10/20	1388.76001	1408.469971	1382.189941	1396.930054	1396.930054	1177400000
2000/10/23	1396.930054	1406.959961	1387.75	1395.780029	1395.780029	1046800000
2000/10/24	1395.780029	1415.640015	1388.130005	1398.130005	1398.130005	1158600000
2000/10/25	1398.130005	1398.130005	1362.209961	1364.900024	1364.900024	1315600000
2000/10/26	1364.900024	1372.719971	1337.810059	1364.439941	1364.439941	1303800000
2000/10/27	1364.439941	1384.569946	1364.130005	1379.579956	1379.579956	1086300000
2000/10/30	1379.579956	1406.359985	1376.859985	1398.660034	1398.660034	1186500000
2000/10/31	1398.660034	1432.219971	1398.660034	1429.400024	1429.400024	1366400000
2000/11/1	1429.400024	1429.599976	1410.449951	1421.219971	1421.219971	1206800000
2000/11/2	1421.219971	1433.400024	1421.219971	1428.319946	1428.319946	1167700000
2000/11/3	1428.319946	1433.209961	1420.920044	1426.689941	1426.689941	997700000
2000/11/6	1428.76001	1438.459961	1427.719971	1432.189941	1432.189941	930900000
2000/11/7	1432.189941	1436.219971	1423.26001	1431.869995	1431.869995	880900000
2000/11/8	1431.869995	1437.280029	1408.780029	1409.280029	1409.280029	909300000
2000/11/9	1409.280029	1409.280029	1369.680054	1400.140015	1400.140015	1111000000
2000/11/10	1400.140015	1400.140015	1365.969971	1365.97998	1365.97998	962500000
2000/11/13	1365.97998	1365.97998	1328.619995	1351.26001	1351.26001	1129300000
2000/11/14	1351.26001	1390.060059	1351.26001	1382.949951	1382.949951	1118800000
2000/11/15	1382.949951	1395.959961	1374.75	1389.810059	1389.810059	1066800000
2000/11/16	1389.810059	1394.76001	1370.390015	1372.319946	1372.319946	956300000
2000/11/17	1372.319946	1384.849976	1355.550049	1367.719971	1367.719971	1070400000
2000/11/20	1367.719971	1367.719971	1341.670044	1342.619995	1342.619995	955800000
2000/11/21	1342.619995	1355.869995	1333.619995	1347.349976	1347.349976	1137100000
2000/11/22	1347.349976	1347.349976	1321.890015	1322.359985	1322.359985	963200000
2000/11/24	1322.359985	1343.829956	1322.359985	1341.77002	1341.77002	404870000
2000/11/27	1341.77002	1362.5	1341.77002	1348.969971	1348.969971	946100000
2000/11/28	1348.969971	1358.810059	1334.969971	1336.089966	1336.089966	1028200000
2000/11/29	1336.089966	1352.380005	1329.280029	1341.930054	1341.930054	402100000
2000/11/30	1341.910034	1341.910034	1294.900024	1314.949951	1314.949951	1186530000
2000/12/1	1314.949951	1334.670044	1307.02002	1315.22998	1315.22998	1195200000
2000/12/4	1315.180054	1332.060059	1310.22998	1324.969971	1324.969971	1103000000
2000/12/5	1324.969971	1376.560059	1324.969971	1376.540039	1376.540039	900300000
2000/12/6	1376.540039	1376.540039	1346.150024	1351.459961	1351.459961	1399300000
2000/12/7	1351.459961	1353.5	1339.26001	1343.550049	1343.550049	1128000000
2000/12/8	1343.550049	1380.329956	1343.550049	1369.890015	1369.890015	1358300000
2000/12/11	1369.890015	1389.050049	1364.140015	1380.199951	1380.199951	1202400000
2000/12/12	1380.199951	1380.27002	1370.27002	1371.180054	1371.180054	1083400000
2000/12/13	1371.180054	1385.819946	1358.47998	1359.98999	1359.98999	1195100000
2000/12/14	1359.98999	1359.98999	1340.47998	1340.930054	1340.930054	1061300000
2000/12/15	1340.930054	1340.930054	1305.380005	1312.150024	1312.150024	1561100000
2000/12/18	1312.150024	1332.319946	1312.150024	1322.73999	1322.73999	1189900000
2000/12/19	1322.959961	1346.439941	1305.199951	1305.599976	1305.599976	1324900000
2000/12/20	1305.599976	1305.599976	1261.160034	1264.73999	1264.73999	1421600000
2000/12/21	1264.73999	1285.310059	1254.069946	1274.859985	1274.859985	1449900000
2000/12/22	1274.859985	1305.969971	1274.859985	1305.949951	1305.949951	1087100000
2000/12/26	1305.969971	1315.939941	1301.640015	1315.189941	1315.189941	806500000
2000/12/27	1315.189941	1332.030029	1310.959961	1328.920044	1328.920044	1092700000
2000/12/28	1328.920044	1335.930054	1325.780029	1334.219971	1334.219971	1015300000
2000/12/29	1334.219971	1340.099976	1317.51001	1320.280029	1320.280029	1035500000
2001/1/2	1320.280029	1320.280029	1276.050049	1283.27002	1283.27002	1129400000
2001/1/3	1283.27002	1347.76001	1274.619995	1347.560059	1347.560059	1880700000
2001/1/4	1347.560059	1350.23999	1329.140015	1333.339966	1333.339966	2131000000
2001/1/5	1333.339966	1334.77002	1294.949951	1298.349976	1298.349976	1430800000
2001/1/8	1298.349976	1298.349976	1276.290039	1295.859985	1295.859985	1115500000
2001/1/9	1295.859985	1311.719971	1295.140015	1300.800049	1300.800049	1191300000
2001/1/10	1300.800049	1313.76001	1287.280029	1313.27002	1313.27002	1296500000
2001/1/11	1313.27002	1332.189941	1309.719971	1326.819946	1326.819946	1411200000
2001/1/12	1326.819946	1333.209961	1311.589966	1318.550049	1318.550049	1276000000
2001/1/16	1318.319946	1327.810059	1313.329956	1326.650024	1326.650024	1205700000
2001/1/17	1326.650024	1346.920044	1325.410034	1329.469971	1329.469971	1349100000
2001/1/18	1329.890015	1352.709961	1327.410034	1347.969971	1347.969971	1445000000
2001/1/19	1347.969971	1354.550049	1336.73999	1342.540039	1342.540039	1407800000
2001/1/22	1342.540039	1353.619995	1333.839966	1342.900024	1342.900024	1164000000
2001/1/23	1342.900024	1362.900024	1339.630005	1360.400024	1360.400024	1232600000
2001/1/24	1360.400024	1369.75	1357.280029	1364.300049	1364.300049	1309000000
2001/1/25	1364.300049	1367.349976	1354.630005	1357.51001	1357.51001	1258000000
2001/1/26	1357.51001	1357.51001	1342.75	1354.949951	1354.949951	1098000000
2001/1/29	1354.920044	1365.540039	1350.359985	1364.170044	1364.170044	1053100000
2001/1/30	1364.170044	1375.680054	1356.199951	1373.72998	1373.72998	1149800000
2001/1/31	1373.72998	1383.369995	1364.660034	1366.01001	1366.01001	1295300000
2001/2/1	1366.01001	1373.5	1359.339966	1373.469971	1373.469971	1118800000
2001/2/2	1373.469971	1376.380005	1348.719971	1349.469971	1349.469971	1048400000
2001/2/5	1349.469971	1354.560059	1344.47998	1354.310059	1354.310059	1013000000
2001/2/6	1354.310059	1363.550049	1350.040039	1352.26001	1352.26001	1059600000
2001/2/7	1352.26001	1352.26001	1334.26001	1340.890015	1340.890015	1158300000
2001/2/8	1341.099976	1350.319946	1332.420044	1332.530029	1332.530029	1107200000
2001/2/9	1332.530029	1332.530029	1309.97998	1314.76001	1314.76001	1075500000
2001/2/12	1314.76001	1330.959961	1313.640015	1330.310059	1330.310059	1039100000
2001/2/13	1330.310059	1336.619995	1317.51001	1318.800049	1318.800049	1075200000
2001/2/14	1318.800049	1320.72998	1304.719971	1315.920044	1315.920044	1150300000
2001/2/15	1315.920044	1331.290039	1315.920044	1326.609985	1326.609985	1153700000
2001/2/16	1326.609985	1326.609985	1293.180054	1301.530029	1301.530029	1257200000
2001/2/20	1301.530029	1307.160034	1278.439941	1278.939941	1278.939941	1112200000
2001/2/21	1278.939941	1282.969971	1253.160034	1255.27002	1255.27002	1208500000
2001/2/22	1255.27002	1259.939941	1228.329956	1252.819946	1252.819946	1365900000
2001/2/23	1252.819946	1252.819946	1215.439941	1245.859985	1245.859985	1231300000
2001/2/26	1245.859985	1267.689941	1241.709961	1267.650024	1267.650024	1130800000
2001/2/27	1267.650024	1272.76001	1252.26001	1257.939941	1257.939941	1114100000
2001/2/28	1257.939941	1263.469971	1229.650024	1239.939941	1239.939941	1225300000
2001/3/1	1239.939941	1241.359985	1214.5	1241.22998	1241.22998	1294900000
2001/3/2	1241.22998	1251.01001	1219.73999	1234.180054	1234.180054	1294000000
2001/3/5	1234.180054	1242.550049	1234.040039	1241.410034	1241.410034	929200000
2001/3/6	1241.410034	1267.420044	1241.410034	1253.800049	1253.800049	1091800000
2001/3/7	1253.800049	1263.859985	1253.800049	1261.890015	1261.890015	1132200000
2001/3/8	1261.890015	1266.5	1257.599976	1264.73999	1264.73999	1114100000
2001/3/9	1264.73999	1264.73999	1228.420044	1233.420044	1233.420044	1085900000
2001/3/12	1233.420044	1233.420044	1176.780029	1180.160034	1180.160034	1229000000
2001/3/13	1180.160034	1197.829956	1171.5	1197.660034	1197.660034	1360900000
2001/3/14	1197.660034	1197.660034	1155.349976	1166.709961	1166.709961	1397400000
2001/3/15	1166.709961	1182.040039	1166.709961	1173.560059	1173.560059	1259500000
2001/3/16	1173.560059	1173.560059	1148.640015	1150.530029	1150.530029	1543560000
2001/3/19	1150.530029	1173.5	1147.180054	1170.810059	1170.810059	1126200000
2001/3/20	1170.810059	1180.560059	1142.189941	1142.619995	1142.619995	1235900000
2001/3/21	1142.619995	1149.390015	1118.73999	1122.140015	1122.140015	1346300000
2001/3/22	1122.140015	1124.27002	1081.189941	1117.579956	1117.579956	1723950000
2001/3/23	1117.579956	1141.829956	1117.579956	1139.829956	1139.829956	1364900000
2001/3/26	1139.829956	1160.02002	1139.829956	1152.689941	1152.689941	1114000000
2001/3/27	1152.689941	1183.349976	1150.959961	1182.170044	1182.170044	1314200000
2001/3/28	1182.170044	1182.170044	1147.829956	1153.290039	1153.290039	1333400000
2001/3/29	1153.290039	1161.689941	1136.26001	1147.949951	1147.949951	1234500000
2001/3/30	1147.949951	1162.800049	1143.829956	1160.329956	1160.329956	1280800000
2001/4/2	1160.329956	1169.51001	1137.51001	1145.869995	1145.869995	1254900000
2001/4/3	1145.869995	1145.869995	1100.189941	1106.459961	1106.459961	1386100000
2001/4/4	1106.459961	1117.5	1091.98999	1103.25	1103.25	1425590000
2001/4/5	1103.25	1151.469971	1103.25	1151.439941	1151.439941	1368000000
2001/4/6	1151.439941	1151.439941	1119.290039	1128.430054	1128.430054	1266800000
2001/4/9	1128.430054	1146.130005	1126.380005	1137.589966	1137.589966	1062800000
2001/4/10	1137.589966	1173.920044	1137.589966	1168.380005	1168.380005	1349600000
2001/4/11	1168.380005	1182.23999	1160.26001	1165.890015	1165.890015	1290300000
2001/4/12	1165.890015	1183.51001	1157.72998	1183.5	1183.5	1102000000
2001/4/16	1183.5	1184.640015	1167.380005	1179.680054	1179.680054	913900000
2001/4/17	1179.680054	1192.25	1168.900024	1191.810059	1191.810059	1109600000
2001/4/18	1191.810059	1248.420044	1191.810059	1238.160034	1238.160034	1918900000
2001/4/19	1238.160034	1253.709961	1233.390015	1253.689941	1253.689941	1486800000
2001/4/20	1253.699951	1253.699951	1234.410034	1242.97998	1242.97998	1338700000
2001/4/23	1242.97998	1242.97998	1217.469971	1224.359985	1224.359985	1012600000
2001/4/24	1224.359985	1233.540039	1208.890015	1209.469971	1209.469971	1216500000
2001/4/25	1209.469971	1232.359985	1207.380005	1228.75	1228.75	1203600000
2001/4/26	1228.75	1248.300049	1228.75	1234.52002	1234.52002	1345200000
2001/4/27	1234.52002	1253.069946	1234.52002	1253.050049	1253.050049	1091300000
2001/4/30	1253.050049	1269.300049	1243.98999	1249.459961	1249.459961	1266800000
2001/5/1	1249.459961	1266.469971	1243.550049	1266.439941	1266.439941	1181300000
2001/5/2	1266.439941	1272.930054	1257.699951	1267.430054	1267.430054	1342200000
2001/5/3	1267.430054	1267.430054	1239.880005	1248.579956	1248.579956	1137900000
2001/5/4	1248.579956	1267.51001	1232	1266.609985	1266.609985	1082100000
2001/5/7	1266.609985	1270	1259.189941	1263.51001	1263.51001	949000000
2001/5/8	1266.709961	1267.01001	1253	1261.199951	1261.199951	1006300000
2001/5/9	1261.199951	1261.650024	1247.829956	1255.540039	1255.540039	1132400000
2001/5/10	1255.540039	1268.140015	1254.560059	1255.180054	1255.180054	1056700000
2001/5/11	1255.180054	1259.839966	1240.790039	1245.670044	1245.670044	906200000
2001/5/14	1245.670044	1249.680054	1241.02002	1248.920044	1248.920044	858200000
2001/5/15	1248.920044	1257.449951	1245.359985	1249.439941	1249.439941	1071800000
2001/5/16	1249.439941	1286.390015	1243.02002	1284.98999	1284.98999	1405300000
2001/5/17	1284.98999	1296.47998	1282.650024	1288.48999	1288.48999	1355600000
2001/5/18	1288.48999	1292.060059	1281.150024	1291.959961	1291.959961	1130800000
2001/5/21	1291.959961	1312.949951	1287.869995	1312.829956	1312.829956	1174900000
2001/5/22	1312.829956	1315.930054	1306.890015	1309.380005	1309.380005	1260400000
2001/5/23	1309.380005	1309.380005	1288.699951	1289.050049	1289.050049	1134800000
2001/5/24	1289.050049	1295.040039	1281.219971	1293.170044	1293.170044	1100700000
2001/5/25	1293.170044	1293.170044	1276.420044	1277.890015	1277.890015	828100000
2001/5/29	1277.890015	1278.420044	1265.410034	1267.930054	1267.930054	1026000000
2001/5/30	1267.930054	1267.930054	1245.959961	1248.079956	1248.079956	1158600000
2001/5/31	1248.079956	1261.910034	1248.069946	1255.819946	1255.819946	1226600000
2001/6/1	1255.819946	1265.339966	1246.880005	1260.670044	1260.670044	1015000000
2001/6/4	1260.670044	1267.170044	1256.359985	1267.109985	1267.109985	836500000
2001/6/5	1267.109985	1286.619995	1267.109985	1283.569946	1283.569946	1116800000
2001/6/6	1283.569946	1283.849976	1269.01001	1270.030029	1270.030029	1061900000
2001/6/7	1270.030029	1277.079956	1265.079956	1276.959961	1276.959961	1089600000
2001/6/8	1276.959961	1277.109985	1259.98999	1264.959961	1264.959961	726200000
2001/6/11	1264.959961	1264.959961	1249.22998	1254.390015	1254.390015	870100000
2001/6/12	1254.390015	1261	1235.75	1255.849976	1255.849976	1136500000
2001/6/13	1255.849976	1259.75	1241.589966	1241.599976	1241.599976	1063600000
2001/6/14	1241.599976	1241.599976	1218.900024	1219.869995	1219.869995	1242900000
2001/6/15	1219.869995	1221.5	1203.030029	1214.359985	1214.359985	1635550000
2001/6/18	1214.359985	1221.22998	1208.329956	1208.430054	1208.430054	1111600000
2001/6/19	1208.430054	1226.109985	1207.709961	1212.579956	1212.579956	1184900000
2001/6/20	1212.579956	1225.609985	1210.069946	1223.140015	1223.140015	1350100000
2001/6/21	1223.140015	1240.23999	1220.25	1237.040039	1237.040039	1546820000
2001/6/22	1237.040039	1237.72998	1221.410034	1225.349976	1225.349976	1189200000
2001/6/25	1225.349976	1231.5	1213.599976	1218.599976	1218.599976	1050100000
2001/6/26	1218.599976	1220.699951	1204.640015	1216.76001	1216.76001	1198900000
2001/6/27	1216.76001	1219.920044	1207.290039	1211.069946	1211.069946	1162100000
2001/6/28	1211.069946	1234.439941	1211.069946	1226.199951	1226.199951	1327300000
2001/6/29	1226.199951	1237.290039	1221.140015	1224.380005	1224.380005	1832360000
2001/7/2	1224.420044	1239.780029	1224.030029	1236.719971	1236.719971	1128300000
2001/7/3	1236.709961	1236.709961	1229.430054	1234.449951	1234.449951	622110000
2001/7/5	1234.449951	1234.449951	1219.150024	1219.23999	1219.23999	934900000
2001/7/6	1219.23999	1219.23999	1188.73999	1190.589966	1190.589966	1056700000
2001/7/9	1190.589966	1201.76001	1189.75	1198.780029	1198.780029	1045700000
2001/7/10	1198.780029	1203.430054	1179.930054	1181.52002	1181.52002	1263800000
2001/7/11	1181.52002	1184.930054	1168.459961	1180.180054	1180.180054	1384100000
2001/7/12	1180.180054	1210.25	1180.180054	1208.140015	1208.140015	1394000000
2001/7/13	1208.140015	1218.540039	1203.609985	1215.680054	1215.680054	1121700000
2001/7/16	1215.680054	1219.630005	1200.050049	1202.449951	1202.449951	1039800000
2001/7/17	1202.449951	1215.359985	1196.140015	1214.439941	1214.439941	1238100000
2001/7/18	1214.439941	1214.439941	1198.329956	1207.709961	1207.709961	1316300000
2001/7/19	1207.709961	1225.040039	1205.800049	1215.02002	1215.02002	1343500000
2001/7/20	1215.02002	1215.689941	1207.040039	1210.849976	1210.849976	1170900000
2001/7/23	1210.849976	1215.219971	1190.5	1191.030029	1191.030029	986900000
2001/7/24	1191.030029	1191.030029	1165.540039	1171.650024	1171.650024	1198700000
2001/7/25	1171.650024	1190.52002	1171.280029	1190.48999	1190.48999	1280700000
2001/7/26	1190.48999	1204.180054	1182.650024	1202.930054	1202.930054	1213900000
2001/7/27	1202.930054	1209.26001	1195.98999	1205.819946	1205.819946	1015300000
2001/7/30	1205.819946	1209.050049	1200.410034	1204.52002	1204.52002	909100000
2001/7/31	1204.52002	1222.73999	1204.52002	1211.22998	1211.22998	1129200000
2001/8/1	1211.22998	1223.040039	1211.22998	1215.930054	1215.930054	1340300000
2001/8/2	1215.930054	1226.27002	1215.310059	1220.75	1220.75	1218300000
2001/8/3	1220.75	1220.75	1205.310059	1214.349976	1214.349976	939900000
2001/8/6	1214.349976	1214.349976	1197.349976	1200.47998	1200.47998	811700000
2001/8/7	1200.469971	1207.560059	1195.640015	1204.400024	1204.400024	1012000000
2001/8/8	1204.400024	1206.790039	1181.27002	1183.530029	1183.530029	1124600000
2001/8/9	1183.530029	1184.709961	1174.680054	1183.430054	1183.430054	1104200000
2001/8/10	1183.430054	1193.329956	1169.550049	1190.160034	1190.160034	960900000
2001/8/13	1190.160034	1193.819946	1185.119995	1191.290039	1191.290039	837600000
2001/8/14	1191.290039	1198.790039	1184.26001	1186.72998	1186.72998	964600000
2001/8/15	1186.72998	1191.209961	1177.609985	1178.02002	1178.02002	1065600000
2001/8/16	1178.02002	1181.800049	1166.079956	1181.660034	1181.660034	1055400000
2001/8/17	1181.660034	1181.660034	1156.069946	1161.969971	1161.969971	974300000
2001/8/20	1161.969971	1171.410034	1160.939941	1171.410034	1171.410034	897100000
2001/8/21	1171.410034	1179.849976	1156.560059	1157.26001	1157.26001	1041600000
2001/8/22	1157.26001	1168.560059	1153.339966	1165.310059	1165.310059	1110800000
2001/8/23	1165.310059	1169.859985	1160.959961	1162.089966	1162.089966	986200000
2001/8/24	1162.089966	1185.150024	1162.089966	1184.930054	1184.930054	1043600000
2001/8/27	1184.930054	1186.849976	1178.069946	1179.209961	1179.209961	842600000
2001/8/28	1179.209961	1179.660034	1161.170044	1161.51001	1161.51001	987100000
2001/8/29	1161.51001	1166.969971	1147.380005	1148.560059	1148.560059	963700000
2001/8/30	1148.599976	1151.75	1124.869995	1129.030029	1129.030029	1157000000
2001/8/31	1129.030029	1141.829956	1126.380005	1133.579956	1133.579956	920100000
2001/9/4	1133.579956	1155.400024	1129.060059	1132.939941	1132.939941	1178300000
2001/9/5	1132.939941	1135.52002	1114.859985	1131.73999	1131.73999	1384500000
2001/9/6	1131.73999	1131.73999	1105.829956	1106.400024	1106.400024	1359700000
2001/9/7	1106.400024	1106.400024	1082.119995	1085.780029	1085.780029	1424300000
2001/9/10	1085.780029	1096.939941	1073.150024	1092.540039	1092.540039	1276600000
2001/9/17	1092.540039	1092.540039	1037.459961	1038.77002	1038.77002	2330830000
2001/9/18	1038.77002	1046.420044	1029.25	1032.73999	1032.73999	1650410000
2001/9/19	1032.73999	1038.910034	984.619995	1016.099976	1016.099976	2120550000
2001/9/20	1016.099976	1016.099976	984.48999	984.539978	984.539978	2004800000
2001/9/21	984.539978	984.539978	944.75	965.799988	965.799988	2317300000
2001/9/24	965.799988	1008.440002	965.799988	1003.450012	1003.450012	1746600000
2001/9/25	1003.450012	1017.140015	998.330017	1012.27002	1012.27002	1613800000
2001/9/26	1012.27002	1020.289978	1002.619995	1007.039978	1007.039978	1519100000
2001/9/27	1007.039978	1018.919983	998.23999	1018.609985	1018.609985	1467000000
2001/9/28	1018.609985	1040.939941	1018.609985	1040.939941	1040.939941	1631500000
2001/10/1	1040.939941	1040.939941	1026.76001	1038.550049	1038.550049	1175600000
2001/10/2	1038.550049	1051.329956	1034.469971	1051.329956	1051.329956	1289800000
2001/10/3	1051.329956	1075.380005	1041.47998	1072.280029	1072.280029	1650600000
2001/10/4	1072.280029	1084.119995	1067.819946	1069.630005	1069.630005	1609100000
2001/10/5	1069.619995	1072.349976	1053.5	1071.380005	1071.380005	1301700000
2001/10/8	1071.369995	1071.369995	1056.880005	1062.439941	1062.439941	979000000
2001/10/9	1062.439941	1063.369995	1053.829956	1056.75	1056.75	1227800000
2001/10/10	1056.75	1081.619995	1052.76001	1080.98999	1080.98999	1312400000
2001/10/11	1080.98999	1099.160034	1080.98999	1097.430054	1097.430054	1704580000
2001/10/12	1097.430054	1097.430054	1072.150024	1091.650024	1091.650024	1331400000
2001/10/15	1091.650024	1091.650024	1078.189941	1089.97998	1089.97998	1024700000
2001/10/16	1089.97998	1101.660034	1087.130005	1097.540039	1097.540039	1210500000
2001/10/17	1097.540039	1107.119995	1076.569946	1077.089966	1077.089966	1452200000
2001/10/18	1077.089966	1077.939941	1064.540039	1068.609985	1068.609985	1262900000
2001/10/19	1068.609985	1075.52002	1057.23999	1073.47998	1073.47998	1294900000
2001/10/22	1073.47998	1090.569946	1070.790039	1089.900024	1089.900024	1105700000
2001/10/23	1089.900024	1098.98999	1081.530029	1084.780029	1084.780029	1317300000
2001/10/24	1084.780029	1090.26001	1079.97998	1085.199951	1085.199951	1336200000
2001/10/25	1085.199951	1100.089966	1065.640015	1100.089966	1100.089966	1364400000
2001/10/26	1100.089966	1110.609985	1094.23999	1104.609985	1104.609985	1244500000
2001/10/29	1104.609985	1104.609985	1078.300049	1078.300049	1078.300049	1106100000
2001/10/30	1078.300049	1078.300049	1053.609985	1059.790039	1059.790039	1297400000
2001/10/31	1059.790039	1074.790039	1057.550049	1059.780029	1059.780029	1352500000
2001/11/1	1059.780029	1085.609985	1054.310059	1084.099976	1084.099976	1317400000
2001/11/2	1084.099976	1089.630005	1075.579956	1087.199951	1087.199951	1121900000
2001/11/5	1087.199951	1106.719971	1087.199951	1102.839966	1102.839966	1267700000
2001/11/6	1102.839966	1119.72998	1095.359985	1118.859985	1118.859985	1356000000
2001/11/7	1118.859985	1126.619995	1112.97998	1115.800049	1115.800049	1411300000
2001/11/8	1115.800049	1135.75	1115.420044	1118.540039	1118.540039	1517500000
2001/11/9	1118.540039	1123.02002	1111.130005	1120.310059	1120.310059	1093800000
2001/11/12	1120.310059	1121.709961	1098.319946	1118.329956	1118.329956	991600000
2001/11/13	1118.329956	1139.140015	1118.329956	1139.089966	1139.089966	1370100000
2001/11/14	1139.089966	1148.280029	1132.869995	1141.209961	1141.209961	1443400000
2001/11/15	1141.209961	1146.459961	1135.060059	1142.23999	1142.23999	1454500000
2001/11/16	1142.23999	1143.52002	1129.920044	1138.650024	1138.650024	1337400000
2001/11/19	1138.650024	1151.060059	1138.650024	1151.060059	1151.060059	1316800000
2001/11/20	1151.060059	1152.449951	1142.170044	1142.660034	1142.660034	1330200000
2001/11/21	1142.660034	1142.660034	1129.780029	1137.030029	1137.030029	1029300000
2001/11/23	1137.030029	1151.050049	1135.900024	1150.339966	1150.339966	410300000
2001/11/26	1150.339966	1157.880005	1146.170044	1157.420044	1157.420044	1129800000
2001/11/27	1157.420044	1163.380005	1140.810059	1149.5	1149.5	1288000000
2001/11/28	1149.5	1149.5	1128.290039	1128.52002	1128.52002	1423700000
2001/11/29	1128.52002	1140.400024	1125.51001	1140.199951	1140.199951	1375700000
2001/11/30	1140.199951	1143.569946	1135.890015	1139.449951	1139.449951	1343600000
2001/12/3	1139.449951	1139.449951	1125.780029	1129.900024	1129.900024	1202900000
2001/12/4	1129.900024	1144.800049	1128.859985	1144.800049	1144.800049	1318500000
2001/12/5	1143.77002	1173.619995	1143.77002	1170.349976	1170.349976	1765300000
2001/12/6	1170.349976	1173.349976	1164.430054	1167.099976	1167.099976	1487900000
2001/12/7	1167.099976	1167.099976	1152.660034	1158.310059	1158.310059	1248200000
2001/12/10	1158.310059	1158.310059	1139.660034	1139.930054	1139.930054	1218700000
2001/12/11	1139.930054	1150.890015	1134.319946	1136.76001	1136.76001	1367200000
2001/12/12	1136.76001	1141.579956	1126.01001	1137.069946	1137.069946	1449700000
2001/12/13	1137.069946	1137.069946	1117.849976	1119.380005	1119.380005	1511500000
2001/12/14	1119.380005	1128.280029	1114.530029	1123.089966	1123.089966	1306800000
2001/12/17	1123.089966	1137.300049	1122.660034	1134.359985	1134.359985	1260400000
2001/12/18	1134.359985	1145.099976	1134.359985	1142.920044	1142.920044	1354000000
2001/12/19	1142.920044	1152.439941	1134.75	1149.560059	1149.560059	1484900000
2001/12/20	1149.560059	1151.420044	1139.930054	1139.930054	1139.930054	1490500000
2001/12/21	1139.930054	1147.459961	1139.930054	1144.890015	1144.890015	1694000000
2001/12/24	1144.890015	1147.829956	1144.619995	1144.650024	1144.650024	439670000
2001/12/26	1144.650024	1159.180054	1144.650024	1149.369995	1149.369995	791100000
2001/12/27	1149.369995	1157.130005	1149.369995	1157.130005	1157.130005	876300000
2001/12/28	1157.130005	1164.640015	1157.130005	1161.02002	1161.02002	917400000
2001/12/31	1161.02002	1161.160034	1148.040039	1148.079956	1148.079956	943600000
2002/1/2	1148.079956	1154.670044	1136.22998	1154.670044	1154.670044	1171000000
2002/1/3	1154.670044	1165.27002	1154.01001	1165.27002	1165.27002	1398900000
2002/1/4	1165.27002	1176.550049	1163.420044	1172.51001	1172.51001	1513000000
2002/1/7	1172.51001	1176.969971	1163.550049	1164.890015	1164.890015	1308300000
2002/1/8	1164.890015	1167.599976	1157.459961	1160.709961	1160.709961	1258800000
2002/1/9	1160.709961	1174.26001	1151.890015	1155.140015	1155.140015	1452000000
2002/1/10	1155.140015	1159.930054	1150.849976	1156.550049	1156.550049	1299000000
2002/1/11	1156.550049	1159.410034	1145.449951	1145.599976	1145.599976	1211900000
2002/1/14	1145.599976	1145.599976	1138.150024	1138.410034	1138.410034	1286400000
2002/1/15	1138.410034	1148.810059	1136.880005	1146.189941	1146.189941	1386900000
2002/1/16	1146.189941	1146.189941	1127.48999	1127.569946	1127.569946	1482500000
2002/1/17	1127.569946	1139.27002	1127.569946	1138.880005	1138.880005	1380100000
2002/1/18	1138.880005	1138.880005	1124.449951	1127.579956	1127.579956	1333300000
2002/1/22	1127.579956	1135.26001	1117.910034	1119.310059	1119.310059	1311600000
2002/1/23	1119.310059	1131.939941	1117.430054	1128.180054	1128.180054	1479200000
2002/1/24	1128.180054	1139.5	1128.180054	1132.150024	1132.150024	1552800000
2002/1/25	1132.150024	1138.310059	1127.819946	1133.280029	1133.280029	1345100000
2002/1/28	1133.280029	1138.630005	1126.660034	1133.060059	1133.060059	1186800000
2002/1/29	1133.060059	1137.469971	1098.73999	1100.640015	1100.640015	1812000000
2002/1/30	1100.640015	1113.790039	1081.660034	1113.569946	1113.569946	2019600000
2002/1/31	1113.569946	1130.209961	1113.300049	1130.199951	1130.199951	1557000000
2002/2/1	1130.199951	1130.199951	1118.51001	1122.199951	1122.199951	1367200000
2002/2/4	1122.199951	1122.199951	1092.25	1094.439941	1094.439941	1437600000
2002/2/5	1094.439941	1100.959961	1082.579956	1090.02002	1090.02002	1778300000
2002/2/6	1090.02002	1093.579956	1077.780029	1083.51001	1083.51001	1665800000
2002/2/7	1083.51001	1094.030029	1078.439941	1080.170044	1080.170044	1441600000
2002/2/8	1080.170044	1096.300049	1079.910034	1096.219971	1096.219971	1371900000
2002/2/11	1096.219971	1112.01001	1094.680054	1111.939941	1111.939941	1159400000
2002/2/12	1111.939941	1112.680054	1102.97998	1107.5	1107.5	1094200000
2002/2/13	1107.5	1120.560059	1107.5	1118.51001	1118.51001	1215900000
2002/2/14	1118.51001	1124.719971	1112.300049	1116.47998	1116.47998	1272500000
2002/2/15	1116.47998	1117.089966	1103.22998	1104.180054	1104.180054	1359200000
2002/2/19	1104.180054	1104.180054	1082.23999	1083.339966	1083.339966	1189900000
2002/2/20	1083.339966	1098.319946	1074.359985	1097.97998	1097.97998	1438900000
2002/2/21	1097.97998	1101.5	1080.23999	1080.949951	1080.949951	1381600000
2002/2/22	1080.949951	1093.930054	1074.390015	1089.839966	1089.839966	1411000000
2002/2/25	1089.839966	1112.709961	1089.839966	1109.430054	1109.430054	1367400000
2002/2/26	1109.430054	1115.050049	1101.719971	1109.380005	1109.380005	1309200000
2002/2/27	1109.380005	1123.060059	1102.26001	1109.890015	1109.890015	1393800000
2002/2/28	1109.890015	1121.569946	1106.72998	1106.72998	1106.72998	1392200000
2002/3/1	1106.72998	1131.790039	1106.72998	1131.780029	1131.780029	1456500000
2002/3/4	1131.780029	1153.839966	1130.930054	1153.839966	1153.839966	1594300000
2002/3/5	1153.839966	1157.73999	1144.780029	1146.140015	1146.140015	1549300000
2002/3/6	1146.140015	1165.290039	1145.109985	1162.77002	1162.77002	1541300000
2002/3/7	1162.77002	1167.939941	1150.689941	1157.540039	1157.540039	1517400000
2002/3/8	1157.540039	1172.76001	1157.540039	1164.310059	1164.310059	1412000000
2002/3/11	1164.310059	1173.030029	1159.579956	1168.26001	1168.26001	1210200000
2002/3/12	1168.26001	1168.26001	1154.339966	1165.579956	1165.579956	1304400000
2002/3/13	1165.579956	1165.579956	1151.01001	1154.089966	1154.089966	1354000000
2002/3/14	1154.089966	1157.829956	1151.079956	1153.040039	1153.040039	1208800000
2002/3/15	1153.040039	1166.47998	1153.040039	1166.160034	1166.160034	1493900000
2002/3/18	1166.160034	1172.72998	1159.140015	1165.550049	1165.550049	1169500000
2002/3/19	1165.550049	1173.939941	1165.550049	1170.290039	1170.290039	1255000000
2002/3/20	1170.290039	1170.290039	1151.609985	1151.849976	1151.849976	1304900000
2002/3/21	1151.849976	1155.099976	1139.47998	1153.589966	1153.589966	1339200000
2002/3/22	1153.589966	1156.48999	1144.599976	1148.699951	1148.699951	1243300000
2002/3/25	1148.699951	1151.040039	1131.869995	1131.869995	1131.869995	1057900000
2002/3/26	1131.869995	1147	1131.609985	1138.48999	1138.48999	1223600000
2002/3/27	1138.48999	1146.949951	1135.329956	1144.579956	1144.579956	1180100000
2002/3/28	1144.579956	1154.449951	1144.579956	1147.390015	1147.390015	1147600000
2002/4/1	1147.390015	1147.839966	1132.869995	1146.540039	1146.540039	1050900000
2002/4/2	1146.540039	1146.540039	1135.709961	1136.76001	1136.76001	1176700000
2002/4/3	1136.76001	1138.849976	1119.680054	1125.400024	1125.400024	1219700000
2002/4/4	1125.400024	1130.449951	1120.060059	1126.339966	1126.339966	1283800000
2002/4/5	1126.339966	1133.310059	1119.48999	1122.72998	1122.72998	1110200000
2002/4/8	1122.72998	1125.410034	1111.790039	1125.290039	1125.290039	1095300000
2002/4/9	1125.290039	1128.290039	1116.72998	1117.800049	1117.800049	1235400000
2002/4/10	1117.800049	1131.76001	1117.800049	1130.469971	1130.469971	1447900000
2002/4/11	1130.469971	1130.469971	1102.420044	1103.689941	1103.689941	1505600000
2002/4/12	1103.689941	1112.77002	1102.73999	1111.01001	1111.01001	1282100000
2002/4/15	1111.01001	1114.859985	1099.410034	1102.550049	1102.550049	1120400000
2002/4/16	1102.550049	1129.400024	1102.550049	1128.369995	1128.369995	1341300000
2002/4/17	1128.369995	1133	1123.369995	1126.069946	1126.069946	1376900000
2002/4/18	1126.069946	1130.48999	1109.290039	1124.469971	1124.469971	1359300000
2002/4/19	1124.469971	1128.819946	1122.589966	1125.170044	1125.170044	1185000000
2002/4/22	1125.170044	1125.170044	1105.619995	1107.829956	1107.829956	1181800000
2002/4/23	1107.829956	1111.170044	1098.939941	1100.959961	1100.959961	1388500000
2002/4/24	1100.959961	1108.459961	1092.51001	1093.140015	1093.140015	1373200000
2002/4/25	1093.140015	1094.359985	1084.810059	1091.47998	1091.47998	1517400000
2002/4/26	1091.47998	1096.77002	1076.310059	1076.319946	1076.319946	1374200000
2002/4/29	1076.319946	1078.949951	1063.619995	1065.449951	1065.449951	1314700000
2002/4/30	1065.449951	1082.619995	1063.459961	1076.920044	1076.920044	1628600000
2002/5/1	1076.920044	1088.319946	1065.290039	1086.459961	1086.459961	1451400000
2002/5/2	1086.459961	1091.420044	1079.459961	1084.560059	1084.560059	1364000000
2002/5/3	1084.560059	1084.560059	1068.890015	1073.430054	1073.430054	1284500000
2002/5/6	1073.430054	1075.959961	1052.650024	1052.670044	1052.670044	1122600000
2002/5/7	1052.670044	1058.670044	1048.959961	1049.48999	1049.48999	1354700000
2002/5/8	1049.48999	1088.920044	1049.48999	1088.849976	1088.849976	1502000000
2002/5/9	1088.849976	1088.849976	1072.22998	1073.01001	1073.01001	1153000000
2002/5/10	1073.01001	1075.430054	1053.930054	1054.98999	1054.98999	1171900000
2002/5/13	1054.98999	1074.839966	1053.900024	1074.560059	1074.560059	1088600000
2002/5/14	1074.560059	1097.709961	1074.560059	1097.280029	1097.280029	1414500000
2002/5/15	1097.280029	1104.22998	1088.939941	1091.069946	1091.069946	1420200000
2002/5/16	1091.069946	1099.290039	1089.170044	1098.22998	1098.22998	1256600000
2002/5/17	1098.22998	1106.589966	1096.77002	1106.589966	1106.589966	1274400000
2002/5/20	1106.589966	1106.589966	1090.609985	1091.880005	1091.880005	989800000
2002/5/21	1091.880005	1099.550049	1079.079956	1079.880005	1079.880005	1200500000
2002/5/22	1079.880005	1086.02002	1075.640015	1086.02002	1086.02002	1136300000
2002/5/23	1086.02002	1097.099976	1080.550049	1097.079956	1097.079956	1192900000
2002/5/24	1097.079956	1097.079956	1082.189941	1083.819946	1083.819946	885400000
2002/5/28	1083.819946	1085.97998	1070.310059	1074.550049	1074.550049	996500000
2002/5/29	1074.550049	1074.829956	1067.660034	1067.660034	1067.660034	1081800000
2002/5/30	1067.660034	1069.5	1054.26001	1064.660034	1064.660034	1286600000
2002/5/31	1064.660034	1079.930054	1064.660034	1067.140015	1067.140015	1277300000
2002/6/3	1067.140015	1070.73999	1039.900024	1040.680054	1040.680054	1324300000
2002/6/4	1040.680054	1046.060059	1030.52002	1040.689941	1040.689941	1466600000
2002/6/5	1040.689941	1050.109985	1038.839966	1049.900024	1049.900024	1300100000
2002/6/6	1049.900024	1049.900024	1026.910034	1029.150024	1029.150024	1601500000
2002/6/7	1029.150024	1033.02002	1012.48999	1027.530029	1027.530029	1341300000
2002/6/10	1027.530029	1038.180054	1025.449951	1030.73999	1030.73999	1226200000
2002/6/11	1030.73999	1039.040039	1012.940002	1013.599976	1013.599976	1212400000
2002/6/12	1013.26001	1021.849976	1002.580017	1020.26001	1020.26001	1795720000
2002/6/13	1020.26001	1023.469971	1008.119995	1009.559998	1009.559998	1405500000
2002/6/14	1009.559998	1009.559998	981.630005	1007.27002	1007.27002	1549000000
2002/6/17	1007.27002	1036.170044	1007.27002	1036.170044	1036.170044	1236600000
2002/6/18	1036.170044	1040.829956	1030.920044	1037.140015	1037.140015	1193100000
2002/6/19	1037.140015	1037.609985	1017.880005	1019.98999	1019.98999	1336100000
2002/6/20	1019.98999	1023.330017	1004.590027	1006.289978	1006.289978	1389700000
2002/6/21	1006.289978	1006.289978	985.650024	989.140015	989.140015	1497200000
2002/6/24	989.140015	1002.109985	970.849976	992.719971	992.719971	1552600000
2002/6/25	992.719971	1005.880005	974.210022	976.140015	976.140015	1513700000
2002/6/26	976.140015	977.429993	952.919983	973.530029	973.530029	2014290000
2002/6/27	973.530029	990.669983	963.73999	990.640015	990.640015	1908600000
2002/6/28	990.640015	1001.789978	988.309998	989.820007	989.820007	2117000000
2002/7/1	989.820007	994.460022	967.429993	968.650024	968.650024	1425500000
2002/7/2	968.650024	968.650024	945.539978	948.090027	948.090027	1823000000
2002/7/3	948.090027	954.299988	934.869995	953.98999	953.98999	1527800000
2002/7/5	953.98999	989.070007	953.98999	989.030029	989.030029	699400000
2002/7/8	989.030029	993.559998	972.909973	976.97998	976.97998	1184400000
2002/7/9	976.97998	979.630005	951.710022	952.830017	952.830017	1348900000
2002/7/10	952.830017	956.340027	920.289978	920.469971	920.469971	1816900000
2002/7/11	920.469971	929.159973	900.940002	927.369995	927.369995	2080480000
2002/7/12	927.369995	934.309998	913.710022	921.390015	921.390015	1607400000
2002/7/15	921.390015	921.390015	876.460022	917.929993	917.929993	2574800000
2002/7/16	917.929993	918.650024	897.130005	900.940002	900.940002	1843700000
2002/7/17	901.049988	926.52002	895.030029	906.039978	906.039978	2566500000
2002/7/18	905.450012	907.799988	880.599976	881.559998	881.559998	1736300000
2002/7/19	881.559998	881.559998	842.070007	847.75	847.75	2654100000
2002/7/22	847.76001	854.130005	813.26001	819.849976	819.849976	2248060000
2002/7/23	819.849976	827.690002	796.130005	797.700012	797.700012	2441020000
2002/7/24	797.710022	844.320007	775.679993	843.429993	843.429993	2775560000
2002/7/25	843.419983	853.830017	816.109985	838.679993	838.679993	2424700000
2002/7/26	838.679993	852.849976	835.919983	852.840027	852.840027	1796100000
2002/7/29	852.840027	898.960022	852.840027	898.960022	898.960022	1778650000
2002/7/30	898.960022	909.809998	884.700012	902.780029	902.780029	1826090000
2002/7/31	902.780029	911.640015	889.880005	911.619995	911.619995	2049360000
2002/8/1	911.619995	911.619995	882.47998	884.659973	884.659973	1672200000
2002/8/2	884.400024	884.719971	853.950012	864.23999	864.23999	1538100000
2002/8/5	864.23999	864.23999	833.440002	834.599976	834.599976	1425500000
2002/8/6	834.599976	874.440002	834.599976	859.570007	859.570007	1514100000
2002/8/7	859.570007	878.73999	854.150024	876.77002	876.77002	1490400000
2002/8/8	876.77002	905.840027	875.169983	905.460022	905.460022	1646700000
2002/8/9	898.72998	913.950012	890.77002	908.640015	908.640015	1294900000
2002/8/12	908.640015	908.640015	892.380005	903.799988	903.799988	1036500000
2002/8/13	903.799988	911.710022	883.619995	884.210022	884.210022	1297700000
2002/8/14	884.210022	920.210022	876.200012	919.619995	919.619995	1533800000
2002/8/15	919.619995	933.289978	918.169983	930.25	930.25	1505100000
2002/8/16	930.25	935.380005	916.210022	928.77002	928.77002	1265300000
2002/8/19	928.77002	951.169983	927.210022	950.700012	950.700012	1299800000
2002/8/20	950.700012	950.700012	931.859985	937.429993	937.429993	1308500000
2002/8/21	937.429993	951.590027	931.320007	949.359985	949.359985	1353100000
2002/8/22	949.359985	965	946.429993	962.700012	962.700012	1373000000
2002/8/23	962.700012	962.700012	937.169983	940.859985	940.859985	1071500000
2002/8/26	940.859985	950.799988	930.419983	947.950012	947.950012	1016900000
2002/8/27	947.950012	955.820007	930.359985	934.820007	934.820007	1307700000
2002/8/28	934.820007	934.820007	913.210022	917.869995	917.869995	1146600000
2002/8/29	917.869995	924.590027	903.330017	917.799988	917.799988	1271100000
2002/8/30	917.799988	928.150024	910.169983	916.070007	916.070007	929900000
2002/9/3	916.070007	916.070007	877.51001	878.02002	878.02002	1289800000
2002/9/4	878.02002	896.099976	875.72998	893.400024	893.400024	1372100000
2002/9/5	893.400024	893.400024	870.5	879.150024	879.150024	1401300000
2002/9/6	879.150024	899.070007	879.150024	893.919983	893.919983	1184500000
2002/9/9	893.919983	907.340027	882.919983	902.960022	902.960022	1130600000
2002/9/10	902.960022	909.890015	900.5	909.580017	909.580017	1186400000
2002/9/11	910.630005	924.02002	908.469971	909.450012	909.450012	846600000
2002/9/12	909.450012	909.450012	884.840027	886.909973	886.909973	1191600000
2002/9/13	886.909973	892.75	877.049988	889.809998	889.809998	1271000000
2002/9/16	889.809998	891.840027	878.909973	891.099976	891.099976	1001400000
2002/9/17	891.099976	902.679993	872.380005	873.52002	873.52002	1448600000
2002/9/18	873.52002	878.450012	857.390015	869.460022	869.460022	1501000000
2002/9/19	869.460022	869.460022	843.090027	843.320007	843.320007	1524000000
2002/9/20	843.320007	849.320007	839.090027	845.390015	845.390015	1792800000
2002/9/23	845.390015	845.390015	825.76001	833.700012	833.700012	1381100000
2002/9/24	833.700012	833.700012	817.380005	819.289978	819.289978	1670240000
2002/9/25	819.27002	844.219971	818.460022	839.659973	839.659973	1651500000
2002/9/26	839.659973	856.599976	839.659973	854.950012	854.950012	1650000000
2002/9/27	854.950012	854.950012	826.840027	827.369995	827.369995	1507300000
2002/9/30	827.369995	827.369995	800.200012	815.280029	815.280029	1721870000
2002/10/1	815.280029	847.929993	812.820007	847.909973	847.909973	1780900000
2002/10/2	843.77002	851.929993	826.5	827.909973	827.909973	1668900000
2002/10/3	827.909973	840.02002	817.25	818.950012	818.950012	1674500000
2002/10/4	818.950012	825.900024	794.099976	800.580017	800.580017	1835930000
2002/10/7	800.580017	808.210022	782.960022	785.280029	785.280029	1576500000
2002/10/8	785.280029	808.859985	779.5	798.549988	798.549988	1938430000
2002/10/9	798.549988	798.549988	775.799988	776.76001	776.76001	1885030000
2002/10/10	776.76001	806.51001	768.630005	803.919983	803.919983	2090230000
2002/10/11	803.919983	843.27002	803.919983	835.320007	835.320007	1854130000
2002/10/14	835.320007	844.390015	828.369995	841.440002	841.440002	1200300000
2002/10/15	841.440002	881.27002	841.440002	881.27002	881.27002	1956000000
2002/10/16	881.27002	881.27002	856.280029	860.02002	860.02002	1585000000
2002/10/17	860.02002	885.349976	860.02002	879.200012	879.200012	1780390000
2002/10/18	879.200012	886.679993	866.580017	884.390015	884.390015	1423100000
2002/10/21	884.390015	900.690002	873.059998	899.719971	899.719971	1447000000
2002/10/22	899.719971	899.719971	882.400024	890.159973	890.159973	1549200000
2002/10/23	890.159973	896.140015	873.820007	896.140015	896.140015	1593900000
2002/10/24	896.140015	902.940002	879	882.5	882.5	1700570000
2002/10/25	882.5	897.710022	877.030029	897.650024	897.650024	1340400000
2002/10/28	897.650024	907.440002	886.150024	890.22998	890.22998	1382600000
2002/10/29	890.22998	890.640015	867.909973	882.150024	882.150024	1529700000
2002/10/30	882.150024	895.280029	879.190002	890.710022	890.710022	1422300000
2002/10/31	890.710022	898.830017	879.75	885.76001	885.76001	1641300000
2002/11/1	885.76001	903.419983	877.710022	900.960022	900.960022	1450400000
2002/11/4	900.960022	924.580017	900.960022	908.349976	908.349976	1645900000
2002/11/5	908.349976	915.830017	904.909973	915.390015	915.390015	1354100000
2002/11/6	915.390015	925.659973	905	923.76001	923.76001	1674000000
2002/11/7	923.76001	923.76001	898.679993	902.650024	902.650024	1466900000
2002/11/8	902.650024	910.109985	891.619995	894.73999	894.73999	1446500000
2002/11/11	894.73999	894.73999	874.630005	876.190002	876.190002	1113000000
2002/11/12	876.190002	894.299988	876.190002	882.950012	882.950012	1377100000
2002/11/13	882.950012	892.51001	872.049988	882.530029	882.530029	1463400000
2002/11/14	882.530029	904.27002	882.530029	904.27002	904.27002	1519000000
2002/11/15	904.27002	910.210022	895.349976	909.830017	909.830017	1400100000
2002/11/18	909.830017	915.909973	899.47998	900.359985	900.359985	1282600000
2002/11/19	900.359985	905.450012	893.090027	896.73999	896.73999	1337400000
2002/11/20	896.73999	915.01001	894.929993	914.150024	914.150024	1517300000
2002/11/21	914.150024	935.130005	914.150024	933.76001	933.76001	2415100000
2002/11/22	933.76001	937.280029	928.409973	930.549988	930.549988	1626800000
2002/11/25	930.549988	937.150024	923.309998	932.869995	932.869995	1574000000
2002/11/26	932.869995	932.869995	912.099976	913.309998	913.309998	1543600000
2002/11/27	913.309998	940.409973	913.309998	938.869995	938.869995	1350300000
2002/11/29	938.869995	941.820007	935.580017	936.309998	936.309998	643460000
2002/12/2	936.309998	954.280029	927.719971	934.530029	934.530029	1612000000
2002/12/3	934.530029	934.530029	918.72998	920.75	920.75	1488400000
2002/12/4	920.75	925.25	909.51001	917.580017	917.580017	1588900000
2002/12/5	917.580017	921.48999	905.900024	906.549988	906.549988	1250200000
2002/12/6	906.549988	915.47998	895.960022	912.22998	912.22998	1241100000
2002/12/9	912.22998	912.22998	891.969971	892	892	1320800000
2002/12/10	892	904.950012	892	904.450012	904.450012	1286600000
2002/12/11	904.450012	909.940002	896.47998	904.960022	904.960022	1285100000
2002/12/12	904.960022	908.369995	897	901.580017	901.580017	1255300000
2002/12/13	901.580017	901.580017	888.47998	889.47998	889.47998	1330800000
2002/12/16	889.47998	910.419983	889.47998	910.400024	910.400024	1271600000
2002/12/17	910.400024	911.219971	901.73999	902.98999	902.98999	1251800000
2002/12/18	902.98999	902.98999	887.820007	891.119995	891.119995	1446200000
2002/12/19	890.02002	899.190002	880.320007	884.25	884.25	1385900000
2002/12/20	884.25	897.789978	884.25	895.76001	895.76001	1782730000
2002/12/23	895.73999	902.429993	892.26001	897.380005	897.380005	1112100000
2002/12/24	897.380005	897.380005	892.289978	892.469971	892.469971	458310000
2002/12/26	892.469971	903.890015	887.47998	889.659973	889.659973	721100000
2002/12/27	889.659973	890.460022	873.619995	875.400024	875.400024	758400000
2002/12/30	875.400024	882.099976	870.22998	879.390015	879.390015	1057800000
2002/12/31	879.390015	881.929993	869.450012	879.820007	879.820007	1088500000
2003/1/2	879.820007	909.030029	879.820007	909.030029	909.030029	1229200000
2003/1/3	909.030029	911.25	903.070007	908.590027	908.590027	1130800000
2003/1/6	908.590027	931.77002	908.590027	929.01001	929.01001	1435900000
2003/1/7	929.01001	930.809998	919.929993	922.929993	922.929993	1545200000
2003/1/8	922.929993	922.929993	908.320007	909.929993	909.929993	1467600000
2003/1/9	909.929993	928.309998	909.929993	927.570007	927.570007	1560300000
2003/1/10	927.580017	932.890015	917.659973	927.570007	927.570007	1485400000
2003/1/13	927.570007	935.049988	922.049988	926.26001	926.26001	1396300000
2003/1/14	926.26001	931.659973	921.719971	931.659973	931.659973	1379400000
2003/1/15	931.659973	932.590027	916.700012	918.219971	918.219971	1432100000
2003/1/16	918.219971	926.030029	911.97998	914.599976	914.599976	1534600000
2003/1/17	914.599976	914.599976	899.02002	901.780029	901.780029	1358200000
2003/1/21	901.780029	906	887.619995	887.619995	887.619995	1335200000
2003/1/22	887.619995	889.73999	877.640015	878.359985	878.359985	1560800000
2003/1/23	878.359985	890.25	876.890015	887.340027	887.340027	1744550000
2003/1/24	887.340027	887.340027	859.710022	861.400024	861.400024	1574800000
2003/1/27	861.400024	863.950012	844.25	847.47998	847.47998	1435900000
2003/1/28	847.47998	860.76001	847.47998	858.539978	858.539978	1459100000
2003/1/29	858.539978	868.719971	845.859985	864.359985	864.359985	1595400000
2003/1/30	864.359985	865.47998	843.73999	844.609985	844.609985	1510300000
2003/1/31	844.609985	858.330017	840.340027	855.700012	855.700012	1578530000
2003/2/3	855.700012	864.640015	855.700012	860.320007	860.320007	1258500000
2003/2/4	860.320007	860.320007	840.190002	848.200012	848.200012	1451600000
2003/2/5	848.200012	861.630005	842.109985	843.590027	843.590027	1450800000
2003/2/6	843.590027	844.22998	833.25	838.150024	838.150024	1430900000
2003/2/7	838.150024	845.72998	826.700012	829.690002	829.690002	1276800000
2003/2/10	829.690002	837.159973	823.530029	835.969971	835.969971	1238200000
2003/2/11	835.969971	843.02002	825.090027	829.200012	829.200012	1307000000
2003/2/12	829.200012	832.119995	818.48999	818.679993	818.679993	1260500000
2003/2/13	818.679993	821.25	806.289978	817.369995	817.369995	1489300000
2003/2/14	817.369995	834.890015	815.030029	834.890015	834.890015	1404600000
2003/2/18	834.890015	852.869995	834.890015	851.169983	851.169983	1250800000
2003/2/19	851.169983	851.169983	838.789978	845.130005	845.130005	1075600000
2003/2/20	845.130005	849.369995	836.559998	837.099976	837.099976	1194100000
2003/2/21	837.099976	852.280029	831.47998	848.169983	848.169983	1398200000
2003/2/24	848.169983	848.169983	832.159973	832.580017	832.580017	1229200000
2003/2/25	832.580017	839.549988	818.539978	838.570007	838.570007	1483700000
2003/2/26	838.570007	840.099976	826.679993	827.549988	827.549988	1374400000
2003/2/27	827.549988	842.190002	827.549988	837.280029	837.280029	1287800000
2003/2/28	837.280029	847	837.280029	841.150024	841.150024	1373300000
2003/3/3	841.150024	852.340027	832.73999	834.809998	834.809998	1208900000
2003/3/4	834.809998	835.429993	821.960022	821.98999	821.98999	1256600000
2003/3/5	821.98999	829.869995	819	829.849976	829.849976	1332700000
2003/3/6	829.849976	829.849976	819.849976	822.099976	822.099976	1299200000
2003/3/7	822.099976	829.549988	811.22998	828.890015	828.890015	1368500000
2003/3/10	828.890015	828.890015	806.570007	807.47998	807.47998	1255000000
2003/3/11	807.47998	814.25	800.299988	800.72998	800.72998	1427700000
2003/3/12	800.72998	804.190002	788.900024	804.190002	804.190002	1620000000
2003/3/13	804.190002	832.02002	804.190002	831.900024	831.900024	1816300000
2003/3/14	831.890015	841.390015	828.26001	833.27002	833.27002	1541900000
2003/3/17	833.27002	862.789978	827.169983	862.789978	862.789978	1700420000
2003/3/18	862.789978	866.940002	857.359985	866.450012	866.450012	1555100000
2003/3/19	866.450012	874.98999	861.210022	874.02002	874.02002	1473400000
2003/3/20	874.02002	879.599976	859.01001	875.669983	875.669983	1439100000
2003/3/21	875.840027	895.900024	875.840027	895.789978	895.789978	1883710000
2003/3/24	895.789978	895.789978	862.02002	864.22998	864.22998	1293000000
2003/3/25	864.22998	879.869995	862.590027	874.73999	874.73999	1333400000
2003/3/26	874.73999	875.799988	866.469971	869.950012	869.950012	1319700000
2003/3/27	869.950012	874.150024	858.090027	868.52002	868.52002	1232900000
2003/3/28	868.52002	869.880005	860.830017	863.5	863.5	1227000000
2003/3/31	863.5	863.5	843.679993	848.179993	848.179993	1495500000
2003/4/1	848.179993	861.280029	847.849976	858.47998	858.47998	1461600000
2003/4/2	858.47998	884.570007	858.47998	880.900024	880.900024	1589800000
2003/4/3	880.900024	885.890015	876.119995	876.450012	876.450012	1339500000
2003/4/4	876.450012	882.72998	874.22998	878.849976	878.849976	1241200000
2003/4/7	878.849976	904.890015	878.849976	879.929993	879.929993	1494000000
2003/4/8	879.929993	883.109985	874.679993	878.289978	878.289978	1235400000
2003/4/9	878.289978	887.349976	865.719971	865.98999	865.98999	1293700000
2003/4/10	865.98999	871.780029	862.76001	871.580017	871.580017	1275300000
2003/4/11	871.580017	883.340027	865.919983	868.299988	868.299988	1141600000
2003/4/14	868.299988	885.26001	868.299988	885.22998	885.22998	1131000000
2003/4/15	885.22998	891.27002	881.849976	890.809998	890.809998	1460200000
2003/4/16	890.809998	896.77002	877.929993	879.909973	879.909973	1587600000
2003/4/17	879.909973	893.830017	879.200012	893.580017	893.580017	1430600000
2003/4/21	893.580017	898.01001	888.169983	892.01001	892.01001	1118700000
2003/4/22	892.01001	911.73999	886.700012	911.369995	911.369995	1631200000
2003/4/23	911.369995	919.73999	909.890015	919.02002	919.02002	1667200000
2003/4/24	919.02002	919.02002	906.690002	911.429993	911.429993	1648100000
2003/4/25	911.429993	911.429993	897.52002	898.809998	898.809998	1335800000
2003/4/28	898.809998	918.150024	898.809998	914.840027	914.840027	1273000000
2003/4/29	914.840027	924.23999	911.099976	917.840027	917.840027	1525600000
2003/4/30	917.840027	922.01001	911.700012	916.919983	916.919983	1788510000
2003/5/1	916.919983	919.679993	902.830017	916.299988	916.299988	1397500000
2003/5/2	916.299988	930.559998	912.349976	930.080017	930.080017	1554300000
2003/5/5	930.080017	933.880005	924.549988	926.549988	926.549988	1446300000
2003/5/6	926.549988	939.609985	926.380005	934.390015	934.390015	1649600000
2003/5/7	934.390015	937.219971	926.409973	929.619995	929.619995	1531900000
2003/5/8	929.619995	929.619995	919.719971	920.27002	920.27002	1379600000
2003/5/9	920.27002	933.77002	920.27002	933.409973	933.409973	1326100000
2003/5/12	933.409973	946.840027	929.299988	945.109985	945.109985	1378800000
2003/5/13	945.109985	947.51001	938.909973	942.299988	942.299988	1418100000
2003/5/14	942.299988	947.289978	935.23999	939.280029	939.280029	1401800000
2003/5/15	939.280029	948.22998	938.789978	946.669983	946.669983	1508700000
2003/5/16	946.669983	948.650024	938.599976	944.299988	944.299988	1505500000
2003/5/19	944.299988	944.299988	920.22998	920.77002	920.77002	1375700000
2003/5/20	920.77002	925.340027	912.049988	919.72998	919.72998	1505300000
2003/5/21	919.72998	923.849976	914.909973	923.419983	923.419983	1457800000
2003/5/22	923.419983	935.299988	922.539978	931.869995	931.869995	1448500000
2003/5/23	931.869995	935.200012	927.419983	933.219971	933.219971	1201000000
2003/5/27	933.219971	952.76001	927.330017	951.47998	951.47998	1532000000
2003/5/28	951.47998	959.390015	950.119995	953.219971	953.219971	1559000000
2003/5/29	953.219971	962.080017	946.22998	949.640015	949.640015	1685800000
2003/5/30	949.640015	965.380005	949.640015	963.590027	963.590027	1688800000
2003/6/2	963.590027	979.109985	963.590027	967	967	1662500000
2003/6/3	967	973.02002	964.469971	971.559998	971.559998	1450200000
2003/6/4	971.559998	987.849976	970.719971	986.23999	986.23999	1618700000
2003/6/5	986.23999	990.140015	978.130005	990.140015	990.140015	1693100000
2003/6/6	990.140015	1007.690002	986.01001	987.76001	987.76001	1837200000
2003/6/9	987.76001	987.76001	972.590027	975.929993	975.929993	1307000000
2003/6/10	975.929993	984.840027	975.929993	984.840027	984.840027	1275400000
2003/6/11	984.840027	997.47998	981.609985	997.47998	997.47998	1520000000
2003/6/12	997.47998	1002.73999	991.27002	998.51001	998.51001	1553100000
2003/6/13	998.51001	1000.919983	984.27002	988.609985	988.609985	1271600000
2003/6/16	988.609985	1010.859985	988.609985	1010.73999	1010.73999	1345900000
2003/6/17	1010.73999	1015.330017	1007.039978	1011.659973	1011.659973	1479700000
2003/6/18	1011.659973	1015.119995	1004.609985	1010.090027	1010.090027	1488900000
2003/6/19	1010.090027	1011.219971	993.080017	994.700012	994.700012	1530100000
2003/6/20	994.700012	1002.090027	993.359985	995.690002	995.690002	1698000000
2003/6/23	995.690002	995.690002	977.400024	981.640015	981.640015	1398100000
2003/6/24	981.640015	987.840027	979.080017	983.450012	983.450012	1388300000
2003/6/25	983.450012	991.640015	974.859985	975.320007	975.320007	1459200000
2003/6/26	975.320007	986.530029	973.799988	985.820007	985.820007	1387400000
2003/6/27	985.820007	988.880005	974.289978	976.219971	976.219971	1267800000
2003/6/30	976.219971	983.609985	973.599976	974.5	974.5	1587200000
2003/7/1	974.5	983.26001	962.099976	982.320007	982.320007	1460200000
2003/7/2	982.320007	993.780029	982.320007	993.75	993.75	1519300000
2003/7/3	993.75	995	983.340027	985.700012	985.700012	775900000
2003/7/7	985.700012	1005.559998	985.700012	1004.419983	1004.419983	1429100000
2003/7/8	1004.419983	1008.919983	998.72998	1007.840027	1007.840027	1565700000
2003/7/9	1007.840027	1010.429993	998.169983	1002.210022	1002.210022	1618000000
2003/7/10	1002.210022	1002.210022	983.630005	988.700012	988.700012	1465700000
2003/7/11	988.700012	1000.859985	988.700012	998.140015	998.140015	1212700000
2003/7/14	998.140015	1015.409973	998.140015	1003.859985	1003.859985	1448900000
2003/7/15	1003.859985	1009.609985	996.669983	1000.419983	1000.419983	1518600000
2003/7/16	1000.419983	1003.469971	989.299988	994.090027	994.090027	1662000000
2003/7/17	994	994	978.599976	981.72998	981.72998	1661400000
2003/7/18	981.72998	994.25	981.710022	993.320007	993.320007	1365200000
2003/7/21	993.320007	993.320007	975.630005	978.799988	978.799988	1254200000
2003/7/22	978.799988	990.289978	976.080017	988.109985	988.109985	1439700000
2003/7/23	988.109985	989.859985	979.789978	988.609985	988.609985	1362700000
2003/7/24	988.609985	998.890015	981.070007	981.599976	981.599976	1559000000
2003/7/25	981.599976	998.710022	977.48999	998.679993	998.679993	1397500000
2003/7/28	998.679993	1000.679993	993.590027	996.52002	996.52002	1328600000
2003/7/29	996.52002	998.640015	984.150024	989.280029	989.280029	1508900000
2003/7/30	989.280029	992.619995	985.960022	987.48999	987.48999	1391900000
2003/7/31	987.48999	1004.590027	987.48999	990.309998	990.309998	1608000000
2003/8/1	990.309998	990.309998	978.859985	980.150024	980.150024	1390600000
2003/8/4	980.150024	985.75	966.789978	982.820007	982.820007	1318700000
2003/8/5	982.820007	982.820007	964.969971	965.460022	965.460022	1351700000
2003/8/6	965.460022	975.73999	960.840027	967.080017	967.080017	1491000000
2003/8/7	967.080017	974.890015	963.820007	974.119995	974.119995	1389300000
2003/8/8	974.119995	980.570007	973.830017	977.590027	977.590027	1086600000
2003/8/11	977.590027	985.460022	974.210022	980.590027	980.590027	1022200000
2003/8/12	980.590027	990.409973	979.900024	990.349976	990.349976	1132300000
2003/8/13	990.349976	992.5	980.849976	984.030029	984.030029	1208800000
2003/8/14	984.030029	991.909973	980.359985	990.51001	990.51001	1186800000
2003/8/15	990.51001	992.390015	987.099976	990.669983	990.669983	636370000
2003/8/18	990.669983	1000.349976	990.669983	999.73999	999.73999	1127600000
2003/8/19	999.73999	1003.299988	995.299988	1002.349976	1002.349976	1300600000
2003/8/20	1002.349976	1003.539978	996.619995	1000.299988	1000.299988	1210800000
2003/8/21	1000.299988	1009.530029	999.330017	1003.27002	1003.27002	1407100000
2003/8/22	1003.27002	1011.01001	992.619995	993.059998	993.059998	1308900000
2003/8/25	993.059998	993.710022	987.909973	993.710022	993.710022	971700000
2003/8/26	993.710022	997.929993	983.570007	996.72998	996.72998	1178700000
2003/8/27	996.72998	998.049988	993.330017	996.789978	996.789978	1051400000
2003/8/28	996.789978	1004.119995	991.419983	1002.840027	1002.840027	1165200000
2003/8/29	1002.840027	1008.849976	999.52002	1008.01001	1008.01001	945100000
2003/9/2	1008.01001	1022.590027	1005.72998	1021.98999	1021.98999	1470500000
2003/9/3	1021.98999	1029.339966	1021.98999	1026.27002	1026.27002	1675600000
2003/9/4	1026.27002	1029.170044	1022.190002	1027.969971	1027.969971	1453900000
2003/9/5	1027.969971	1029.209961	1018.190002	1021.390015	1021.390015	1465200000
2003/9/8	1021.390015	1032.410034	1021.390015	1031.640015	1031.640015	1299300000
2003/9/9	1031.640015	1031.640015	1021.140015	1023.169983	1023.169983	1414800000
2003/9/10	1023.169983	1023.169983	1009.73999	1010.919983	1010.919983	1582100000
2003/9/11	1010.919983	1020.880005	1010.919983	1016.419983	1016.419983	1335900000
2003/9/12	1016.419983	1019.650024	1007.710022	1018.630005	1018.630005	1236700000
2003/9/15	1018.630005	1019.789978	1013.590027	1014.809998	1014.809998	1151300000
2003/9/16	1014.809998	1029.660034	1014.809998	1029.319946	1029.319946	1403200000
2003/9/17	1029.319946	1031.339966	1024.530029	1025.969971	1025.969971	1338210000
2003/9/18	1025.969971	1040.160034	1025.75	1039.579956	1039.579956	1498800000
2003/9/19	1039.579956	1040.290039	1031.890015	1036.300049	1036.300049	1518600000
2003/9/22	1036.300049	1036.300049	1018.299988	1022.820007	1022.820007	1278800000
2003/9/23	1022.820007	1030.119995	1021.539978	1029.030029	1029.030029	1301700000
2003/9/24	1029.030029	1029.829956	1008.929993	1009.380005	1009.380005	1556000000
2003/9/25	1009.380005	1015.969971	1003.26001	1003.27002	1003.27002	1530000000
2003/9/26	1003.27002	1003.450012	996.080017	996.849976	996.849976	1472500000
2003/9/29	996.849976	1006.890015	995.309998	1006.580017	1006.580017	1366500000
2003/9/30	1006.580017	1006.580017	990.359985	995.969971	995.969971	1590500000
2003/10/1	995.969971	1018.219971	995.969971	1018.219971	1018.219971	1566300000
2003/10/2	1018.219971	1021.869995	1013.380005	1020.23999	1020.23999	1269300000
2003/10/3	1020.23999	1039.310059	1020.23999	1029.849976	1029.849976	1570500000
2003/10/6	1029.849976	1036.47998	1029.150024	1034.349976	1034.349976	1025800000
2003/10/7	1034.349976	1039.25	1026.27002	1039.25	1039.25	1279500000
2003/10/8	1039.25	1040.060059	1030.959961	1033.780029	1033.780029	1262500000
2003/10/9	1033.780029	1048.280029	1033.780029	1038.72998	1038.72998	1578700000
2003/10/10	1038.72998	1040.839966	1035.73999	1038.060059	1038.060059	1108100000
2003/10/13	1038.060059	1048.900024	1038.060059	1045.349976	1045.349976	1040500000
2003/10/14	1045.349976	1049.48999	1040.839966	1049.47998	1049.47998	1271900000
2003/10/15	1049.47998	1053.790039	1043.150024	1046.76001	1046.76001	1521100000
2003/10/16	1046.76001	1052.939941	1044.040039	1050.069946	1050.069946	1417700000
2003/10/17	1050.069946	1051.890015	1036.569946	1039.319946	1039.319946	1352000000
2003/10/20	1039.319946	1044.689941	1036.130005	1044.680054	1044.680054	1172600000
2003/10/21	1044.680054	1048.569946	1042.589966	1046.030029	1046.030029	1498000000
2003/10/22	1046.030029	1046.030029	1028.390015	1030.359985	1030.359985	1647200000
2003/10/23	1030.359985	1035.439941	1025.890015	1033.77002	1033.77002	1604300000
2003/10/24	1033.77002	1033.77002	1018.320007	1028.910034	1028.910034	1420300000
2003/10/27	1028.910034	1037.75	1028.910034	1031.130005	1031.130005	1371800000
2003/10/28	1031.130005	1046.790039	1031.130005	1046.790039	1046.790039	1629200000
2003/10/29	1046.790039	1049.829956	1043.349976	1048.109985	1048.109985	1562600000
2003/10/30	1048.109985	1052.810059	1043.819946	1046.939941	1046.939941	1629700000
2003/10/31	1046.939941	1053.089966	1046.939941	1050.709961	1050.709961	1498900000
2003/11/3	1050.709961	1061.439941	1050.709961	1059.02002	1059.02002	1378200000
2003/11/4	1059.02002	1059.02002	1051.699951	1053.25	1053.25	1417600000
2003/11/5	1053.25	1054.540039	1044.880005	1051.810059	1051.810059	1401800000
2003/11/6	1051.810059	1058.939941	1046.930054	1058.050049	1058.050049	1453900000
2003/11/7	1058.050049	1062.390015	1052.170044	1053.209961	1053.209961	1440500000
2003/11/10	1053.209961	1053.650024	1045.579956	1047.109985	1047.109985	1243600000
2003/11/11	1047.109985	1048.22998	1043.459961	1046.569946	1046.569946	1162500000
2003/11/12	1046.569946	1059.099976	1046.569946	1058.530029	1058.530029	1349300000
2003/11/13	1058.560059	1059.619995	1052.959961	1058.410034	1058.410034	1383000000
2003/11/14	1058.410034	1063.650024	1048.109985	1050.349976	1050.349976	1356100000
2003/11/17	1050.349976	1050.349976	1035.280029	1043.630005	1043.630005	1374300000
2003/11/18	1043.630005	1048.77002	1034	1034.150024	1034.150024	1354300000
2003/11/19	1034.150024	1043.949951	1034.150024	1042.439941	1042.439941	1326200000
2003/11/20	1042.439941	1046.47998	1033.420044	1033.650024	1033.650024	1326700000
2003/11/21	1033.650024	1037.569946	1031.199951	1035.280029	1035.280029	1273800000
2003/11/24	1035.280029	1052.079956	1035.280029	1052.079956	1052.079956	1302800000
2003/11/25	1052.079956	1058.050049	1049.310059	1053.890015	1053.890015	1333700000
2003/11/26	1053.890015	1058.449951	1048.280029	1058.449951	1058.449951	1097700000
2003/11/28	1058.449951	1060.630005	1056.77002	1058.199951	1058.199951	487220000
2003/12/1	1058.199951	1070.469971	1058.199951	1070.119995	1070.119995	1375000000
2003/12/2	1070.119995	1071.219971	1065.219971	1066.619995	1066.619995	1383200000
2003/12/3	1066.619995	1074.300049	1064.630005	1064.72998	1064.72998	1441700000
2003/12/4	1064.72998	1070.369995	1063.150024	1069.719971	1069.719971	1463100000
2003/12/5	1069.719971	1069.719971	1060.089966	1061.5	1061.5	1265900000
2003/12/8	1061.5	1069.589966	1060.930054	1069.300049	1069.300049	1218900000
2003/12/9	1069.300049	1071.939941	1059.160034	1060.180054	1060.180054	1465500000
2003/12/10	1060.180054	1063.02002	1053.410034	1059.050049	1059.050049	1444000000
2003/12/11	1059.050049	1073.630005	1059.050049	1071.209961	1071.209961	1441100000
2003/12/12	1071.209961	1074.76001	1067.640015	1074.140015	1074.140015	1223100000
2003/12/15	1074.140015	1082.790039	1068	1068.040039	1068.040039	1520800000
2003/12/16	1068.040039	1075.939941	1068.040039	1075.130005	1075.130005	1547900000
2003/12/17	1075.130005	1076.540039	1071.140015	1076.47998	1076.47998	1441700000
2003/12/18	1076.47998	1089.5	1076.47998	1089.180054	1089.180054	1579900000
2003/12/19	1089.180054	1091.060059	1084.189941	1088.660034	1088.660034	1657300000
2003/12/22	1088.660034	1092.939941	1086.140015	1092.939941	1092.939941	1251700000
2003/12/23	1092.939941	1096.949951	1091.72998	1096.02002	1096.02002	1145300000
2003/12/24	1096.02002	1096.400024	1092.72998	1094.040039	1094.040039	518060000
2003/12/26	1094.040039	1098.469971	1094.040039	1095.890015	1095.890015	356070000
2003/12/29	1095.890015	1109.47998	1095.890015	1109.47998	1109.47998	1058800000
2003/12/30	1109.47998	1109.75	1106.410034	1109.640015	1109.640015	1012600000
2003/12/31	1109.640015	1112.560059	1106.209961	1111.920044	1111.920044	1027500000
2004/1/2	1111.920044	1118.849976	1105.079956	1108.47998	1108.47998	1153200000
2004/1/5	1108.47998	1122.219971	1108.47998	1122.219971	1122.219971	1578200000
2004/1/6	1122.219971	1124.459961	1118.439941	1123.670044	1123.670044	1494500000
2004/1/7	1123.670044	1126.329956	1116.449951	1126.329956	1126.329956	1704900000
2004/1/8	1126.329956	1131.920044	1124.910034	1131.920044	1131.920044	1868400000
2004/1/9	1131.920044	1131.920044	1120.900024	1121.859985	1121.859985	1720700000
2004/1/12	1121.859985	1127.849976	1120.900024	1127.22998	1127.22998	1510200000
2004/1/13	1127.22998	1129.069946	1115.189941	1121.219971	1121.219971	1595900000
2004/1/14	1121.219971	1130.75	1121.219971	1130.52002	1130.52002	1514600000
2004/1/15	1130.52002	1137.109985	1124.540039	1132.050049	1132.050049	1695000000
2004/1/16	1132.050049	1139.829956	1132.050049	1139.829956	1139.829956	1721100000
2004/1/20	1139.829956	1142.930054	1135.400024	1138.77002	1138.77002	1698200000
2004/1/21	1138.77002	1149.209961	1134.619995	1147.619995	1147.619995	1757600000
2004/1/22	1147.619995	1150.51001	1143.01001	1143.939941	1143.939941	1693700000
2004/1/23	1143.939941	1150.310059	1136.849976	1141.550049	1141.550049	1561200000
2004/1/26	1141.550049	1155.380005	1141	1155.369995	1155.369995	1480600000
2004/1/27	1155.369995	1155.369995	1144.050049	1144.050049	1144.050049	1673100000
2004/1/28	1144.050049	1149.140015	1126.5	1128.47998	1128.47998	1842000000
2004/1/29	1128.47998	1134.390015	1122.380005	1134.109985	1134.109985	1921900000
2004/1/30	1134.109985	1134.170044	1127.72998	1131.130005	1131.130005	1635000000
2004/2/2	1131.130005	1142.449951	1127.869995	1135.26001	1135.26001	1599200000
2004/2/3	1135.26001	1137.439941	1131.329956	1136.030029	1136.030029	1476900000
2004/2/4	1136.030029	1136.030029	1124.73999	1126.52002	1126.52002	1634800000
2004/2/5	1126.52002	1131.170044	1124.439941	1128.589966	1128.589966	1566600000
2004/2/6	1128.589966	1142.790039	1128.390015	1142.76001	1142.76001	1477600000
2004/2/9	1142.76001	1144.459961	1139.209961	1139.810059	1139.810059	1303500000
2004/2/10	1139.810059	1147.02002	1138.699951	1145.540039	1145.540039	1403900000
2004/2/11	1145.540039	1158.890015	1142.329956	1157.76001	1157.76001	1699300000
2004/2/12	1157.76001	1157.76001	1151.439941	1152.109985	1152.109985	1464300000
2004/2/13	1152.109985	1156.880005	1143.23999	1145.810059	1145.810059	1329200000
2004/2/17	1145.810059	1158.97998	1145.810059	1156.98999	1156.98999	1396500000
2004/2/18	1156.98999	1157.400024	1149.540039	1151.819946	1151.819946	1382400000
2004/2/19	1151.819946	1158.569946	1146.849976	1147.060059	1147.060059	1562800000
2004/2/20	1147.060059	1149.810059	1139	1144.109985	1144.109985	1479600000
2004/2/23	1144.109985	1146.689941	1136.97998	1140.98999	1140.98999	1380400000
2004/2/24	1140.98999	1144.540039	1134.430054	1139.089966	1139.089966	1543600000
2004/2/25	1139.089966	1145.23999	1138.959961	1143.670044	1143.670044	1360700000
2004/2/26	1143.670044	1147.22998	1138.619995	1144.910034	1144.910034	1383900000
2004/2/27	1145.800049	1151.680054	1141.800049	1144.939941	1144.939941	1540400000
2004/3/1	1144.939941	1157.449951	1144.939941	1155.969971	1155.969971	1497100000
2004/3/2	1155.969971	1156.540039	1147.310059	1149.099976	1149.099976	1476000000
2004/3/3	1149.099976	1152.439941	1143.780029	1151.030029	1151.030029	1334500000
2004/3/4	1151.030029	1154.969971	1149.810059	1154.869995	1154.869995	1265800000
2004/3/5	1154.869995	1163.22998	1148.77002	1156.859985	1156.859985	1398200000
2004/3/8	1156.859985	1159.939941	1146.969971	1147.199951	1147.199951	1254400000
2004/3/9	1147.199951	1147.319946	1136.839966	1140.579956	1140.579956	1499400000
2004/3/10	1140.579956	1141.449951	1122.530029	1123.890015	1123.890015	1648400000
2004/3/11	1123.890015	1125.959961	1105.869995	1106.780029	1106.780029	1889900000
2004/3/12	1106.780029	1120.630005	1106.780029	1120.569946	1120.569946	1388500000
2004/3/15	1120.569946	1120.569946	1103.359985	1104.48999	1104.48999	1600600000
2004/3/16	1104.48999	1113.76001	1102.609985	1110.699951	1110.699951	1500700000
2004/3/17	1110.699951	1125.76001	1110.699951	1123.75	1123.75	1490100000
2004/3/18	1123.75	1125.5	1113.25	1122.319946	1122.319946	1369200000
2004/3/19	1122.319946	1122.719971	1109.689941	1109.780029	1109.780029	1457400000
2004/3/22	1109.780029	1109.780029	1089.540039	1095.400024	1095.400024	1452300000
2004/3/23	1095.400024	1101.52002	1091.569946	1093.949951	1093.949951	1458200000
2004/3/24	1093.949951	1098.319946	1087.160034	1091.329956	1091.329956	1527800000
2004/3/25	1091.329956	1110.380005	1091.329956	1109.189941	1109.189941	1471700000
2004/3/26	1109.189941	1115.27002	1106.130005	1108.060059	1108.060059	1319100000
2004/3/29	1108.060059	1124.369995	1108.060059	1122.469971	1122.469971	1405500000
2004/3/30	1122.469971	1127.599976	1119.660034	1127	1127	1332400000
2004/3/31	1127	1130.829956	1121.459961	1126.209961	1126.209961	1560700000
2004/4/1	1126.209961	1135.670044	1126.199951	1132.170044	1132.170044	1560700000
2004/4/2	1132.170044	1144.810059	1132.170044	1141.810059	1141.810059	1629200000
2004/4/5	1141.810059	1150.569946	1141.640015	1150.569946	1150.569946	1413700000
2004/4/6	1150.569946	1150.569946	1143.300049	1148.160034	1148.160034	1397700000
2004/4/7	1148.160034	1148.160034	1138.410034	1140.530029	1140.530029	1458800000
2004/4/8	1140.530029	1148.969971	1134.52002	1139.319946	1139.319946	1199800000
2004/4/12	1139.319946	1147.290039	1139.319946	1145.199951	1145.199951	1102400000
2004/4/13	1145.199951	1147.780029	1127.699951	1129.439941	1129.439941	1423200000
2004/4/14	1129.439941	1132.52002	1122.150024	1128.170044	1128.170044	1547700000
2004/4/15	1128.170044	1134.079956	1120.75	1128.839966	1128.839966	1568700000
2004/4/16	1128.839966	1136.800049	1126.900024	1134.609985	1134.609985	1487800000
2004/4/19	1134.560059	1136.180054	1129.839966	1135.819946	1135.819946	1194900000
2004/4/20	1135.819946	1139.26001	1118.089966	1118.150024	1118.150024	1508500000
2004/4/21	1118.150024	1125.719971	1116.030029	1124.089966	1124.089966	1738100000
2004/4/22	1124.089966	1142.77002	1121.949951	1139.930054	1139.930054	1826700000
2004/4/23	1139.930054	1141.920044	1134.810059	1140.599976	1140.599976	1396100000
2004/4/26	1140.599976	1145.079956	1132.910034	1135.530029	1135.530029	1290600000
2004/4/27	1135.530029	1146.560059	1135.530029	1138.109985	1138.109985	1518000000
2004/4/28	1138.109985	1138.109985	1121.699951	1122.410034	1122.410034	1855600000
2004/4/29	1122.410034	1128.800049	1108.040039	1113.890015	1113.890015	1859000000
2004/4/30	1113.890015	1119.26001	1107.22998	1107.300049	1107.300049	1634700000
2004/5/3	1107.300049	1118.719971	1107.300049	1117.48999	1117.48999	1571600000
2004/5/4	1117.48999	1127.73999	1112.890015	1119.550049	1119.550049	1662100000
2004/5/5	1119.550049	1125.069946	1117.900024	1121.530029	1121.530029	1469000000
2004/5/6	1121.530029	1121.530029	1106.300049	1113.98999	1113.98999	1509300000
2004/5/7	1113.98999	1117.300049	1098.630005	1098.699951	1098.699951	1653600000
2004/5/10	1098.699951	1098.699951	1079.630005	1087.119995	1087.119995	1918400000
2004/5/11	1087.119995	1095.689941	1087.119995	1095.449951	1095.449951	1533800000
2004/5/12	1095.449951	1097.550049	1076.319946	1097.280029	1097.280029	1697600000
2004/5/13	1097.280029	1102.77002	1091.76001	1096.439941	1096.439941	1411100000
2004/5/14	1096.439941	1102.099976	1088.23999	1095.699951	1095.699951	1335900000
2004/5/17	1095.699951	1095.699951	1079.359985	1084.099976	1084.099976	1430100000
2004/5/18	1084.099976	1094.099976	1084.099976	1091.48999	1091.48999	1353000000
2004/5/19	1091.48999	1105.930054	1088.48999	1088.680054	1088.680054	1548600000
2004/5/20	1088.680054	1092.619995	1085.430054	1089.189941	1089.189941	1211000000
2004/5/21	1089.189941	1099.640015	1089.189941	1093.560059	1093.560059	1258600000
2004/5/24	1093.560059	1101.280029	1091.77002	1095.410034	1095.410034	1227500000
2004/5/25	1095.410034	1113.800049	1090.73999	1113.050049	1113.050049	1545700000
2004/5/26	1113.050049	1116.709961	1109.910034	1114.939941	1114.939941	1369400000
2004/5/27	1114.939941	1123.949951	1114.859985	1121.280029	1121.280029	1447500000
2004/5/28	1121.280029	1122.689941	1118.099976	1120.680054	1120.680054	1172600000
2004/6/1	1120.680054	1122.699951	1113.319946	1121.199951	1121.199951	1238000000
2004/6/2	1121.199951	1128.099976	1118.640015	1124.98999	1124.98999	1251700000
2004/6/3	1124.98999	1125.310059	1116.569946	1116.640015	1116.640015	1232400000
2004/6/4	1116.640015	1129.170044	1116.640015	1122.5	1122.5	1115300000
2004/6/7	1122.5	1140.540039	1122.5	1140.420044	1140.420044	1211800000
2004/6/8	1140.420044	1142.180054	1135.449951	1142.180054	1142.180054	1190300000
2004/6/9	1142.180054	1142.180054	1131.170044	1131.329956	1131.329956	1276800000
2004/6/10	1131.329956	1136.469971	1131.329956	1136.469971	1136.469971	1160600000
2004/6/14	1136.469971	1136.469971	1122.160034	1125.290039	1125.290039	1179400000
2004/6/15	1125.290039	1137.359985	1125.290039	1132.01001	1132.01001	1345900000
2004/6/16	1132.01001	1135.280029	1130.550049	1133.560059	1133.560059	1168400000
2004/6/17	1133.560059	1133.560059	1126.890015	1132.050049	1132.050049	1296700000
2004/6/18	1132.050049	1138.959961	1129.829956	1135.02002	1135.02002	1500600000
2004/6/21	1135.02002	1138.050049	1129.640015	1130.300049	1130.300049	1123900000
2004/6/22	1130.300049	1135.050049	1124.369995	1134.410034	1134.410034	1382300000
2004/6/23	1134.410034	1145.150024	1131.72998	1144.060059	1144.060059	1444200000
2004/6/24	1144.060059	1146.339966	1139.939941	1140.650024	1140.650024	1394900000
2004/6/25	1140.650024	1145.969971	1134.23999	1134.430054	1134.430054	1812900000
2004/6/28	1134.430054	1142.599976	1131.719971	1133.349976	1133.349976	1354600000
2004/6/29	1133.349976	1138.26001	1131.810059	1136.199951	1136.199951	1375000000
2004/6/30	1136.199951	1144.199951	1133.619995	1140.839966	1140.839966	1473800000
2004/7/1	1140.839966	1140.839966	1123.060059	1128.939941	1128.939941	1495700000
2004/7/2	1128.939941	1129.150024	1123.26001	1125.380005	1125.380005	1085000000
2004/7/6	1125.380005	1125.380005	1113.209961	1116.209961	1116.209961	1283300000
2004/7/7	1116.209961	1122.369995	1114.920044	1118.329956	1118.329956	1328600000
2004/7/8	1118.329956	1119.119995	1108.719971	1109.109985	1109.109985	1401100000
2004/7/9	1109.109985	1115.569946	1109.109985	1112.810059	1112.810059	1186300000
2004/7/12	1112.810059	1116.109985	1106.709961	1114.349976	1114.349976	1114600000
2004/7/13	1114.349976	1116.300049	1112.98999	1115.140015	1115.140015	1199700000
2004/7/14	1115.140015	1119.599976	1107.829956	1111.469971	1111.469971	1462000000
2004/7/15	1111.469971	1114.630005	1106.670044	1106.689941	1106.689941	1408700000
2004/7/16	1106.689941	1112.170044	1101.069946	1101.390015	1101.390015	1450300000
2004/7/19	1101.390015	1105.52002	1096.550049	1100.900024	1100.900024	1319900000
2004/7/20	1100.900024	1108.880005	1099.099976	1108.670044	1108.670044	1445800000
2004/7/21	1108.670044	1116.27002	1093.880005	1093.880005	1093.880005	1679500000
2004/7/22	1093.880005	1099.660034	1084.160034	1096.839966	1096.839966	1680800000
2004/7/23	1096.839966	1096.839966	1083.560059	1086.199951	1086.199951	1337500000
2004/7/26	1086.199951	1089.819946	1078.780029	1084.069946	1084.069946	1413400000
2004/7/27	1084.069946	1096.650024	1084.069946	1094.829956	1094.829956	1610800000
2004/7/28	1094.829956	1098.839966	1082.170044	1095.420044	1095.420044	1554300000
2004/7/29	1095.420044	1103.51001	1095.420044	1100.430054	1100.430054	1530100000
2004/7/30	1100.430054	1103.72998	1096.959961	1101.719971	1101.719971	1298200000
2004/8/2	1101.719971	1108.599976	1097.339966	1106.619995	1106.619995	1276000000
2004/8/3	1106.619995	1106.619995	1099.26001	1099.689941	1099.689941	1338300000
2004/8/4	1099.689941	1102.449951	1092.400024	1098.630005	1098.630005	1369200000
2004/8/5	1098.630005	1098.790039	1079.97998	1080.699951	1080.699951	1397400000
2004/8/6	1080.699951	1080.699951	1062.22998	1063.969971	1063.969971	1521000000
2004/8/9	1063.969971	1069.459961	1063.969971	1065.219971	1065.219971	1086000000
2004/8/10	1065.219971	1079.040039	1065.219971	1079.040039	1079.040039	1245600000
2004/8/11	1079.040039	1079.040039	1065.920044	1075.790039	1075.790039	1410400000
2004/8/12	1075.790039	1075.790039	1062.819946	1063.22998	1063.22998	1405100000
2004/8/13	1063.22998	1067.579956	1060.719971	1064.800049	1064.800049	1175100000
2004/8/16	1064.800049	1080.660034	1064.800049	1079.339966	1079.339966	1206200000
2004/8/17	1079.339966	1086.780029	1079.339966	1081.709961	1081.709961	1267800000
2004/8/18	1081.709961	1095.170044	1078.930054	1095.170044	1095.170044	1282500000
2004/8/19	1095.170044	1095.170044	1086.280029	1091.22998	1091.22998	1249400000
2004/8/20	1091.22998	1100.26001	1089.569946	1098.349976	1098.349976	1199900000
2004/8/23	1098.349976	1101.400024	1094.72998	1095.680054	1095.680054	1021900000
2004/8/24	1095.680054	1100.939941	1092.819946	1096.189941	1096.189941	1092500000
2004/8/25	1096.189941	1106.290039	1093.23999	1104.959961	1104.959961	1192200000
2004/8/26	1104.959961	1106.780029	1102.459961	1105.089966	1105.089966	1023600000
2004/8/27	1105.089966	1109.680054	1104.619995	1107.77002	1107.77002	845400000
2004/8/30	1107.77002	1107.77002	1099.150024	1099.150024	1099.150024	843100000
2004/8/31	1099.150024	1104.23999	1094.719971	1104.23999	1104.23999	1138200000
2004/9/1	1104.23999	1109.23999	1099.180054	1105.910034	1105.910034	1142100000
2004/9/2	1105.910034	1119.109985	1105.599976	1118.310059	1118.310059	1118400000
2004/9/3	1118.310059	1120.800049	1113.569946	1113.630005	1113.630005	924170000
2004/9/7	1113.630005	1124.079956	1113.630005	1121.300049	1121.300049	1214400000
2004/9/8	1121.300049	1123.050049	1116.27002	1116.27002	1116.27002	1246300000
2004/9/9	1116.27002	1121.300049	1113.619995	1118.380005	1118.380005	1371300000
2004/9/10	1118.380005	1125.26001	1114.390015	1123.920044	1123.920044	1261200000
2004/9/13	1123.920044	1129.780029	1123.349976	1125.819946	1125.819946	1299800000
2004/9/14	1125.819946	1129.459961	1124.719971	1128.329956	1128.329956	1204500000
2004/9/15	1128.329956	1128.329956	1119.819946	1120.369995	1120.369995	1256000000
2004/9/16	1120.369995	1126.060059	1120.369995	1123.5	1123.5	1113900000
2004/9/17	1123.5	1130.140015	1123.5	1128.550049	1128.550049	1422600000
2004/9/20	1128.550049	1128.550049	1120.339966	1122.199951	1122.199951	1197600000
2004/9/21	1122.199951	1131.540039	1122.199951	1129.300049	1129.300049	1325000000
2004/9/22	1129.300049	1129.300049	1112.670044	1113.560059	1113.560059	1379900000
2004/9/23	1113.560059	1113.609985	1108.050049	1108.359985	1108.359985	1286300000
2004/9/24	1108.359985	1113.810059	1108.359985	1110.109985	1110.109985	1255400000
2004/9/27	1110.109985	1110.109985	1103.23999	1103.52002	1103.52002	1263500000
2004/9/28	1103.52002	1111.77002	1101.290039	1110.060059	1110.060059	1396600000
2004/9/29	1110.060059	1114.800049	1107.420044	1114.800049	1114.800049	1402900000
2004/9/30	1114.800049	1116.310059	1109.680054	1114.579956	1114.579956	1748000000
2004/10/1	1114.579956	1131.640015	1114.579956	1131.5	1131.5	1582200000
2004/10/4	1131.5	1140.130005	1131.5	1135.170044	1135.170044	1534000000
2004/10/5	1135.170044	1137.869995	1132.030029	1134.47998	1134.47998	1418400000
2004/10/6	1134.47998	1142.050049	1132.939941	1142.050049	1142.050049	1416700000
2004/10/7	1142.050049	1142.050049	1130.5	1130.650024	1130.650024	1447500000
2004/10/8	1130.650024	1132.920044	1120.189941	1122.140015	1122.140015	1291600000
2004/10/11	1122.140015	1126.199951	1122.140015	1124.390015	1124.390015	943800000
2004/10/12	1124.390015	1124.390015	1115.77002	1121.839966	1121.839966	1320100000
2004/10/13	1121.839966	1127.01001	1109.630005	1113.650024	1113.650024	1546200000
2004/10/14	1113.650024	1114.959961	1102.060059	1103.290039	1103.290039	1489500000
2004/10/15	1103.290039	1113.170044	1102.140015	1108.199951	1108.199951	1645100000
2004/10/18	1108.199951	1114.459961	1103.329956	1114.02002	1114.02002	1373300000
2004/10/19	1114.02002	1117.959961	1103.150024	1103.22998	1103.22998	1737500000
2004/10/20	1103.22998	1104.089966	1094.25	1103.660034	1103.660034	1685700000
2004/10/21	1103.660034	1108.869995	1098.469971	1106.48999	1106.48999	1673000000
2004/10/22	1106.48999	1108.140015	1095.469971	1095.73999	1095.73999	1469600000
2004/10/25	1095.73999	1096.810059	1090.290039	1094.800049	1094.800049	1380500000
2004/10/26	1094.810059	1111.099976	1094.810059	1111.089966	1111.089966	1685400000
2004/10/27	1111.089966	1126.290039	1107.430054	1125.400024	1125.400024	1741900000
2004/10/28	1125.339966	1130.670044	1120.599976	1127.439941	1127.439941	1628200000
2004/10/29	1127.439941	1131.400024	1124.619995	1130.199951	1130.199951	1500800000
2004/11/1	1130.199951	1133.410034	1127.599976	1130.51001	1130.51001	1395900000
2004/11/2	1130.51001	1140.47998	1128.119995	1130.560059	1130.560059	1659000000
2004/11/3	1130.540039	1147.569946	1130.540039	1143.199951	1143.199951	1767500000
2004/11/4	1143.199951	1161.670044	1142.339966	1161.670044	1161.670044	1782700000
2004/11/5	1161.670044	1170.869995	1160.660034	1166.170044	1166.170044	1724400000
2004/11/8	1166.170044	1166.77002	1162.319946	1164.890015	1164.890015	1358700000
2004/11/9	1164.890015	1168.959961	1162.47998	1164.079956	1164.079956	1450800000
2004/11/10	1164.079956	1169.25	1162.51001	1162.910034	1162.910034	1504300000
2004/11/11	1162.910034	1174.800049	1162.910034	1173.47998	1173.47998	1393000000
2004/11/12	1173.47998	1184.170044	1171.430054	1184.170044	1184.170044	1531600000
2004/11/15	1184.170044	1184.47998	1179.849976	1183.810059	1183.810059	1453300000
2004/11/16	1183.810059	1183.810059	1175.319946	1175.430054	1175.430054	1364400000
2004/11/17	1175.430054	1188.459961	1175.430054	1181.939941	1181.939941	1684200000
2004/11/18	1181.939941	1184.900024	1180.150024	1183.550049	1183.550049	1456700000
2004/11/19	1183.550049	1184	1169.189941	1170.339966	1170.339966	1526600000
2004/11/22	1170.339966	1178.180054	1167.890015	1177.23999	1177.23999	1392700000
2004/11/23	1177.23999	1179.52002	1171.410034	1176.939941	1176.939941	1428300000
2004/11/24	1176.939941	1182.459961	1176.939941	1181.76001	1181.76001	1149600000
2004/11/26	1181.76001	1186.619995	1181.079956	1182.650024	1182.650024	504580000
2004/11/29	1182.650024	1186.939941	1172.369995	1178.569946	1178.569946	1378500000
2004/11/30	1178.569946	1178.660034	1173.810059	1173.819946	1173.819946	1553500000
2004/12/1	1173.780029	1191.369995	1173.780029	1191.369995	1191.369995	1772800000
2004/12/2	1191.369995	1194.800049	1186.719971	1190.329956	1190.329956	1774900000
2004/12/3	1190.329956	1197.459961	1187.709961	1191.170044	1191.170044	1566700000
2004/12/6	1191.170044	1192.410034	1185.180054	1190.25	1190.25	1354400000
2004/12/7	1190.25	1192.170044	1177.069946	1177.069946	1177.069946	1533900000
2004/12/8	1177.069946	1184.050049	1177.069946	1182.810059	1182.810059	1525200000
2004/12/9	1182.810059	1190.51001	1173.790039	1189.23999	1189.23999	1624700000
2004/12/10	1189.23999	1191.449951	1185.23999	1188	1188	1443700000
2004/12/13	1188	1198.73999	1188	1198.680054	1198.680054	1436100000
2004/12/14	1198.680054	1205.290039	1197.839966	1203.380005	1203.380005	1544400000
2004/12/15	1203.380005	1206.609985	1199.439941	1205.719971	1205.719971	1695800000
2004/12/16	1205.719971	1207.969971	1198.410034	1203.209961	1203.209961	1793900000
2004/12/17	1203.209961	1203.209961	1193.48999	1194.199951	1194.199951	2335000000
2004/12/20	1194.199951	1203.430054	1193.359985	1194.650024	1194.650024	1422800000
2004/12/21	1194.650024	1205.930054	1194.650024	1205.449951	1205.449951	1483700000
2004/12/22	1205.449951	1211.420044	1203.849976	1209.569946	1209.569946	1390800000
2004/12/23	1209.569946	1213.660034	1208.709961	1210.130005	1210.130005	956100000
2004/12/27	1210.130005	1214.130005	1204.920044	1204.920044	1204.920044	922000000
2004/12/28	1204.920044	1213.540039	1204.920044	1213.540039	1213.540039	983000000
2004/12/29	1213.540039	1213.849976	1210.949951	1213.449951	1213.449951	925900000
2004/12/30	1213.449951	1216.469971	1213.410034	1213.550049	1213.550049	829800000
2004/12/31	1213.550049	1217.329956	1211.650024	1211.920044	1211.920044	786900000
2005/1/3	1211.920044	1217.800049	1200.319946	1202.079956	1202.079956	1510800000
2005/1/4	1202.079956	1205.839966	1185.390015	1188.050049	1188.050049	1721000000
2005/1/5	1188.050049	1192.72998	1183.719971	1183.73999	1183.73999	1738900000
2005/1/6	1183.73999	1191.630005	1183.27002	1187.890015	1187.890015	1569100000
2005/1/7	1187.890015	1192.199951	1182.160034	1186.189941	1186.189941	1477900000
2005/1/10	1186.189941	1194.780029	1184.800049	1190.25	1190.25	1490400000
2005/1/11	1190.25	1190.25	1180.430054	1182.98999	1182.98999	1488800000
2005/1/12	1182.98999	1187.920044	1175.640015	1187.699951	1187.699951	1562100000
2005/1/13	1187.699951	1187.699951	1175.810059	1177.449951	1177.449951	1510300000
2005/1/14	1177.449951	1185.209961	1177.449951	1184.52002	1184.52002	1335400000
2005/1/18	1184.52002	1195.97998	1180.099976	1195.97998	1195.97998	1596800000
2005/1/19	1195.97998	1195.97998	1184.410034	1184.630005	1184.630005	1498700000
2005/1/20	1184.630005	1184.630005	1173.420044	1175.410034	1175.410034	1692000000
2005/1/21	1175.410034	1179.449951	1167.819946	1167.869995	1167.869995	1643500000
2005/1/24	1167.869995	1173.030029	1163.75	1163.75	1163.75	1494600000
2005/1/25	1163.75	1174.300049	1163.75	1168.410034	1168.410034	1610400000
2005/1/26	1168.410034	1175.959961	1168.410034	1174.069946	1174.069946	1635900000
2005/1/27	1174.069946	1177.5	1170.150024	1174.550049	1174.550049	1600600000
2005/1/28	1174.550049	1175.609985	1166.25	1171.359985	1171.359985	1641800000
2005/1/31	1171.359985	1182.069946	1171.359985	1181.27002	1181.27002	1679800000
2005/2/1	1181.27002	1190.390015	1180.949951	1189.410034	1189.410034	1681980000
2005/2/2	1189.410034	1195.25	1188.920044	1193.189941	1193.189941	1561740000
2005/2/3	1193.189941	1193.189941	1185.640015	1189.890015	1189.890015	1554460000
2005/2/4	1189.890015	1203.469971	1189.670044	1203.030029	1203.030029	1648160000
2005/2/7	1203.030029	1204.150024	1199.27002	1201.719971	1201.719971	1347270000
2005/2/8	1201.719971	1205.109985	1200.160034	1202.300049	1202.300049	1416170000
2005/2/9	1202.300049	1203.829956	1191.540039	1191.98999	1191.98999	1511040000
2005/2/10	1191.98999	1198.75	1191.540039	1197.01001	1197.01001	1491670000
2005/2/11	1197.01001	1208.380005	1193.280029	1205.300049	1205.300049	1562300000
2005/2/14	1205.300049	1206.930054	1203.589966	1206.140015	1206.140015	1290180000
2005/2/15	1206.140015	1212.439941	1205.52002	1210.119995	1210.119995	1527080000
2005/2/16	1210.119995	1212.439941	1205.060059	1210.339966	1210.339966	1490100000
2005/2/17	1210.339966	1211.329956	1200.73999	1200.75	1200.75	1580120000
2005/2/18	1200.75	1202.920044	1197.349976	1201.589966	1201.589966	1551200000
2005/2/22	1201.589966	1202.47998	1184.160034	1184.160034	1184.160034	1744940000
2005/2/23	1184.160034	1193.52002	1184.160034	1190.800049	1190.800049	1501090000
2005/2/24	1190.800049	1200.420044	1187.800049	1200.199951	1200.199951	1518750000
2005/2/25	1200.199951	1212.150024	1199.609985	1211.369995	1211.369995	1523680000
2005/2/28	1211.369995	1211.369995	1198.130005	1203.599976	1203.599976	1795480000
2005/3/1	1203.599976	1212.25	1203.599976	1210.410034	1210.410034	1708060000
2005/3/2	1210.410034	1215.790039	1204.219971	1210.079956	1210.079956	1568540000
2005/3/3	1210.079956	1215.719971	1204.449951	1210.469971	1210.469971	1616240000
2005/3/4	1210.469971	1224.76001	1210.469971	1222.119995	1222.119995	1636820000
2005/3/7	1222.119995	1229.109985	1222.119995	1225.310059	1225.310059	1488830000
2005/3/8	1225.310059	1225.689941	1218.569946	1219.430054	1219.430054	1523090000
2005/3/9	1219.430054	1219.430054	1206.660034	1207.01001	1207.01001	1704970000
2005/3/10	1207.01001	1211.22998	1201.410034	1209.25	1209.25	1604020000
2005/3/11	1209.25	1213.040039	1198.150024	1200.079956	1200.079956	1449820000
2005/3/14	1200.079956	1206.829956	1199.51001	1206.829956	1206.829956	1437430000
2005/3/15	1206.829956	1210.540039	1197.75	1197.75	1197.75	1513530000
2005/3/16	1197.75	1197.75	1185.609985	1188.069946	1188.069946	1653190000
2005/3/17	1188.069946	1193.280029	1186.339966	1190.209961	1190.209961	1581930000
2005/3/18	1190.209961	1191.97998	1182.780029	1189.650024	1189.650024	2344370000
2005/3/21	1189.650024	1189.650024	1178.819946	1183.780029	1183.780029	1819440000
2005/3/22	1183.780029	1189.589966	1171.630005	1171.709961	1171.709961	2114470000
2005/3/23	1171.709961	1176.26001	1168.699951	1172.530029	1172.530029	2246870000
2005/3/24	1172.530029	1180.109985	1171.420044	1171.420044	1171.420044	1721720000
2005/3/28	1171.420044	1179.910034	1171.420044	1174.280029	1174.280029	1746220000
2005/3/29	1174.280029	1179.390015	1163.689941	1165.359985	1165.359985	2223250000
2005/3/30	1165.359985	1181.540039	1165.359985	1181.410034	1181.410034	2097110000
2005/3/31	1181.410034	1184.530029	1179.48999	1180.589966	1180.589966	2214230000
2005/4/1	1180.589966	1189.800049	1169.910034	1172.920044	1172.920044	2168690000
2005/4/4	1172.790039	1178.609985	1167.719971	1176.119995	1176.119995	2079770000
2005/4/5	1176.119995	1183.560059	1176.119995	1181.390015	1181.390015	1870800000
2005/4/6	1181.390015	1189.339966	1181.390015	1184.069946	1184.069946	1797400000
2005/4/7	1184.069946	1191.880005	1183.810059	1191.140015	1191.140015	1900620000
2005/4/8	1191.140015	1191.75	1181.130005	1181.199951	1181.199951	1661330000
2005/4/11	1181.199951	1184.069946	1178.689941	1181.209961	1181.209961	1525310000
2005/4/12	1181.209961	1190.170044	1170.849976	1187.76001	1187.76001	1979830000
2005/4/13	1187.76001	1187.76001	1171.400024	1173.790039	1173.790039	2049740000
2005/4/14	1173.790039	1174.670044	1161.699951	1162.050049	1162.050049	2355040000
2005/4/15	1162.050049	1162.050049	1141.920044	1142.619995	1142.619995	2689960000
2005/4/18	1142.619995	1148.920044	1139.800049	1145.97998	1145.97998	2180670000
2005/4/19	1145.97998	1154.670044	1145.97998	1152.780029	1152.780029	2142700000
2005/4/20	1152.780029	1155.5	1136.150024	1137.5	1137.5	2217050000
2005/4/21	1137.5	1159.949951	1137.5	1159.949951	1159.949951	2308560000
2005/4/22	1159.949951	1159.949951	1142.949951	1152.119995	1152.119995	2045880000
2005/4/25	1152.119995	1164.050049	1152.119995	1162.099976	1162.099976	1795030000
2005/4/26	1162.099976	1164.800049	1151.829956	1151.829956	1151.829956	1959740000
2005/4/27	1151.73999	1159.869995	1144.420044	1156.380005	1156.380005	2151520000
2005/4/28	1156.380005	1156.380005	1143.219971	1143.219971	1143.219971	2182270000
2005/4/29	1143.219971	1156.969971	1139.189941	1156.849976	1156.849976	2362360000
2005/5/2	1156.849976	1162.869995	1154.709961	1162.160034	1162.160034	1980040000
2005/5/3	1162.160034	1166.890015	1156.709961	1161.170044	1161.170044	2167020000
2005/5/4	1161.170044	1176.01001	1161.170044	1175.650024	1175.650024	2306480000
2005/5/5	1175.650024	1178.619995	1166.77002	1172.630005	1172.630005	1997100000
2005/5/6	1172.630005	1177.75	1170.5	1171.349976	1171.349976	1707200000
2005/5/9	1171.349976	1178.869995	1169.380005	1178.839966	1178.839966	1857020000
2005/5/10	1178.839966	1178.839966	1162.97998	1166.219971	1166.219971	1889660000
2005/5/11	1166.219971	1171.77002	1157.709961	1171.109985	1171.109985	1834970000
2005/5/12	1171.109985	1173.369995	1157.76001	1159.359985	1159.359985	1995290000
2005/5/13	1159.359985	1163.75	1146.180054	1154.050049	1154.050049	2188590000
2005/5/16	1154.050049	1165.75	1153.640015	1165.689941	1165.689941	1856860000
2005/5/17	1165.689941	1174.349976	1159.859985	1173.800049	1173.800049	1887260000
2005/5/18	1173.800049	1187.900024	1173.800049	1185.560059	1185.560059	2266320000
2005/5/19	1185.560059	1191.089966	1184.48999	1191.079956	1191.079956	1775860000
2005/5/20	1191.079956	1191.219971	1185.189941	1189.280029	1189.280029	1631750000
2005/5/23	1189.280029	1197.439941	1188.76001	1193.859985	1193.859985	1681170000
2005/5/24	1193.859985	1195.290039	1189.869995	1194.069946	1194.069946	1681000000
2005/5/25	1194.069946	1194.069946	1185.959961	1190.01001	1190.01001	1742180000
2005/5/26	1190.01001	1198.949951	1190.01001	1197.619995	1197.619995	1654110000
2005/5/27	1197.619995	1199.560059	1195.280029	1198.780029	1198.780029	1381430000
2005/5/31	1198.780029	1198.780029	1191.5	1191.5	1191.5	1840680000
2005/6/1	1191.5	1205.640015	1191.030029	1202.219971	1202.219971	1810100000
2005/6/2	1202.27002	1204.670044	1198.420044	1204.290039	1204.290039	1813790000
2005/6/3	1204.290039	1205.089966	1194.550049	1196.02002	1196.02002	1627520000
2005/6/6	1196.02002	1198.780029	1192.75	1197.51001	1197.51001	1547120000
2005/6/7	1197.51001	1208.849976	1197.26001	1197.26001	1197.26001	1851370000
2005/6/8	1197.26001	1201.969971	1193.329956	1194.670044	1194.670044	1715490000
2005/6/9	1194.670044	1201.859985	1191.089966	1200.930054	1200.930054	1824120000
2005/6/10	1200.930054	1202.790039	1192.640015	1198.109985	1198.109985	1664180000
2005/6/13	1198.109985	1206.030029	1194.51001	1200.819946	1200.819946	1661350000
2005/6/14	1200.819946	1207.530029	1200.180054	1203.910034	1203.910034	1698150000
2005/6/15	1203.910034	1208.079956	1198.660034	1206.579956	1206.579956	1840440000
2005/6/16	1206.550049	1212.099976	1205.469971	1210.959961	1210.959961	1776040000
2005/6/17	1210.930054	1219.550049	1210.930054	1216.959961	1216.959961	2407370000
2005/6/20	1216.959961	1219.099976	1210.650024	1216.099976	1216.099976	1714530000
2005/6/21	1216.099976	1217.130005	1211.859985	1213.609985	1213.609985	1720700000
2005/6/22	1213.609985	1219.589966	1211.689941	1213.880005	1213.880005	1823250000
2005/6/23	1213.880005	1216.449951	1200.719971	1200.72998	1200.72998	2029920000
2005/6/24	1200.72998	1200.900024	1191.449951	1191.569946	1191.569946	2418800000
2005/6/27	1191.569946	1194.329956	1188.300049	1190.689941	1190.689941	1738620000
2005/6/28	1190.689941	1202.540039	1190.689941	1201.569946	1201.569946	1772410000
2005/6/29	1201.569946	1204.069946	1198.699951	1199.849976	1199.849976	1769280000
2005/6/30	1199.849976	1203.27002	1190.51001	1191.329956	1191.329956	2109490000
2005/7/1	1191.329956	1197.890015	1191.329956	1194.439941	1194.439941	1593820000
2005/7/5	1194.439941	1206.339966	1192.48999	1204.98999	1204.98999	1805820000
2005/7/6	1204.98999	1206.109985	1194.780029	1194.939941	1194.939941	1883470000
2005/7/7	1194.939941	1198.459961	1183.550049	1197.869995	1197.869995	1952440000
2005/7/8	1197.869995	1212.72998	1197.199951	1211.859985	1211.859985	1900810000
2005/7/11	1211.859985	1220.030029	1211.859985	1219.439941	1219.439941	1846300000
2005/7/12	1219.439941	1225.540039	1216.599976	1222.209961	1222.209961	1932010000
2005/7/13	1222.209961	1224.459961	1219.640015	1223.290039	1223.290039	1812500000
2005/7/14	1223.290039	1233.160034	1223.290039	1226.5	1226.5	2048710000
2005/7/15	1226.5	1229.530029	1223.5	1227.920044	1227.920044	1716400000
2005/7/18	1227.920044	1227.920044	1221.130005	1221.130005	1221.130005	1582100000
2005/7/19	1221.130005	1230.339966	1221.130005	1229.349976	1229.349976	2041280000
2005/7/20	1229.349976	1236.560059	1222.910034	1235.199951	1235.199951	2063340000
2005/7/21	1235.199951	1235.829956	1224.699951	1227.040039	1227.040039	2129840000
2005/7/22	1227.040039	1234.189941	1226.150024	1233.680054	1233.680054	1766990000
2005/7/25	1233.680054	1238.359985	1228.150024	1229.030029	1229.030029	1717580000
2005/7/26	1229.030029	1234.420044	1229.030029	1231.160034	1231.160034	1934180000
2005/7/27	1231.160034	1237.640015	1230.150024	1236.790039	1236.790039	1945800000
2005/7/28	1236.790039	1245.150024	1235.810059	1243.719971	1243.719971	2001680000
2005/7/29	1243.719971	1245.040039	1234.180054	1234.180054	1234.180054	1789600000
2005/8/1	1234.180054	1239.099976	1233.800049	1235.349976	1235.349976	1716870000
2005/8/2	1235.349976	1244.689941	1235.349976	1244.119995	1244.119995	2043120000
2005/8/3	1244.119995	1245.859985	1240.569946	1245.040039	1245.040039	1999980000
2005/8/4	1245.040039	1245.040039	1235.150024	1235.859985	1235.859985	1981220000
2005/8/5	1235.859985	1235.859985	1225.619995	1226.420044	1226.420044	1930280000
2005/8/8	1226.420044	1232.280029	1222.670044	1223.130005	1223.130005	1804140000
2005/8/9	1223.130005	1234.109985	1223.130005	1231.380005	1231.380005	1897520000
2005/8/10	1231.380005	1242.689941	1226.579956	1229.130005	1229.130005	2172320000
2005/8/11	1229.130005	1237.810059	1228.329956	1237.810059	1237.810059	1941560000
2005/8/12	1237.810059	1237.810059	1225.869995	1230.390015	1230.390015	1709300000
2005/8/15	1230.400024	1236.23999	1226.199951	1233.869995	1233.869995	1562880000
2005/8/16	1233.869995	1233.869995	1219.050049	1219.339966	1219.339966	1820410000
2005/8/17	1219.339966	1225.630005	1218.069946	1220.23999	1220.23999	1859150000
2005/8/18	1220.23999	1222.640015	1215.930054	1219.02002	1219.02002	1808170000
2005/8/19	1219.02002	1225.079956	1219.02002	1219.709961	1219.709961	1558790000
2005/8/22	1219.709961	1228.959961	1216.469971	1221.72998	1221.72998	1621330000
2005/8/23	1221.72998	1223.040039	1214.439941	1217.589966	1217.589966	1678620000
2005/8/24	1217.569946	1224.150024	1209.369995	1209.589966	1209.589966	1930800000
2005/8/25	1209.589966	1213.72998	1209.569946	1212.369995	1212.369995	1571110000
2005/8/26	1212.400024	1212.400024	1204.22998	1205.099976	1205.099976	1541090000
2005/8/29	1205.099976	1214.280029	1201.530029	1212.280029	1212.280029	1599450000
2005/8/30	1212.280029	1212.280029	1201.069946	1208.410034	1208.410034	1916470000
2005/8/31	1208.410034	1220.359985	1204.400024	1220.329956	1220.329956	2365510000
2005/9/1	1220.329956	1227.290039	1216.180054	1221.589966	1221.589966	2229860000
2005/9/2	1221.589966	1224.449951	1217.75	1218.02002	1218.02002	1640160000
2005/9/6	1218.02002	1233.609985	1218.02002	1233.390015	1233.390015	1932090000
2005/9/7	1233.390015	1237.060059	1230.930054	1236.359985	1236.359985	2067700000
2005/9/8	1236.359985	1236.359985	1229.51001	1231.670044	1231.670044	1955380000
2005/9/9	1231.670044	1243.130005	1231.670044	1241.47998	1241.47998	1992560000
2005/9/12	1241.47998	1242.599976	1239.150024	1240.560059	1240.560059	1938050000
2005/9/13	1240.569946	1240.569946	1231.199951	1231.199951	1231.199951	2082360000
2005/9/14	1231.199951	1234.73999	1226.160034	1227.160034	1227.160034	1986750000
2005/9/15	1227.160034	1231.880005	1224.849976	1227.72998	1227.72998	2079340000
2005/9/16	1228.420044	1237.949951	1228.420044	1237.910034	1237.910034	3152470000
2005/9/19	1237.910034	1237.910034	1227.650024	1231.02002	1231.02002	2076540000
2005/9/20	1231.02002	1236.48999	1220.069946	1221.339966	1221.339966	2319250000
2005/9/21	1221.339966	1221.52002	1209.890015	1210.199951	1210.199951	2548150000
2005/9/22	1210.199951	1216.640015	1205.349976	1214.619995	1214.619995	2424720000
2005/9/23	1214.619995	1218.829956	1209.800049	1215.290039	1215.290039	1973020000
2005/9/26	1215.290039	1222.560059	1211.839966	1215.630005	1215.630005	2022220000
2005/9/27	1215.630005	1220.170044	1211.109985	1215.660034	1215.660034	1976270000
2005/9/28	1215.660034	1220.97998	1212.719971	1216.890015	1216.890015	2106980000
2005/9/29	1216.890015	1228.699951	1211.540039	1227.680054	1227.680054	2176120000
2005/9/30	1227.680054	1229.569946	1225.219971	1228.810059	1228.810059	2097520000
2005/10/3	1228.810059	1233.339966	1225.150024	1226.699951	1226.699951	2097490000
2005/10/4	1226.699951	1229.880005	1214.02002	1214.469971	1214.469971	2341420000
2005/10/5	1214.469971	1214.469971	1196.25	1196.390015	1196.390015	2546780000
2005/10/6	1196.390015	1202.140015	1181.920044	1191.48999	1191.48999	2792030000
2005/10/7	1191.48999	1199.709961	1191.459961	1195.900024	1195.900024	2126080000
2005/10/10	1195.900024	1196.52002	1186.119995	1187.329956	1187.329956	2195990000
2005/10/11	1187.329956	1193.099976	1183.160034	1184.869995	1184.869995	2299040000
2005/10/12	1184.869995	1190.02002	1173.650024	1177.680054	1177.680054	2491280000
2005/10/13	1177.680054	1179.560059	1168.199951	1176.839966	1176.839966	2351150000
2005/10/14	1176.839966	1187.130005	1175.439941	1186.569946	1186.569946	2188940000
2005/10/17	1186.569946	1191.209961	1184.47998	1190.099976	1190.099976	2054570000
2005/10/18	1190.099976	1190.099976	1178.130005	1178.140015	1178.140015	2197010000
2005/10/19	1178.140015	1195.76001	1170.550049	1195.76001	1195.76001	2703590000
2005/10/20	1195.76001	1197.300049	1173.300049	1177.800049	1177.800049	2617250000
2005/10/21	1177.800049	1186.459961	1174.920044	1179.589966	1179.589966	2470920000
2005/10/24	1179.589966	1199.390015	1179.589966	1199.380005	1199.380005	2197790000
2005/10/25	1199.380005	1201.300049	1189.290039	1196.540039	1196.540039	2312470000
2005/10/26	1196.540039	1204.01001	1191.380005	1191.380005	1191.380005	2467750000
2005/10/27	1191.380005	1192.650024	1178.890015	1178.900024	1178.900024	2395370000
2005/10/28	1178.900024	1198.410034	1178.900024	1198.410034	1198.410034	2379400000
2005/10/31	1198.410034	1211.430054	1198.410034	1207.01001	1207.01001	2567470000
2005/11/1	1207.01001	1207.339966	1201.660034	1202.76001	1202.76001	2457850000
2005/11/2	1202.76001	1215.170044	1201.069946	1214.76001	1214.76001	2648090000
2005/11/3	1214.76001	1224.699951	1214.76001	1219.939941	1219.939941	2716630000
2005/11/4	1219.939941	1222.52002	1214.449951	1220.140015	1220.140015	2050510000
2005/11/7	1220.140015	1224.180054	1217.290039	1222.810059	1222.810059	1987580000
2005/11/8	1222.810059	1222.810059	1216.079956	1218.589966	1218.589966	1965050000
2005/11/9	1218.589966	1226.589966	1216.530029	1220.650024	1220.650024	2214460000
2005/11/10	1220.650024	1232.410034	1215.050049	1230.959961	1230.959961	2378460000
2005/11/11	1230.959961	1235.699951	1230.719971	1234.719971	1234.719971	1773140000
2005/11/14	1234.719971	1237.199951	1231.780029	1233.76001	1233.76001	1899780000
2005/11/15	1233.76001	1237.939941	1226.410034	1229.01001	1229.01001	2359370000
2005/11/16	1229.01001	1232.23999	1227.180054	1231.209961	1231.209961	2121580000
2005/11/17	1231.209961	1242.959961	1231.209961	1242.800049	1242.800049	2298040000
2005/11/18	1242.800049	1249.579956	1240.709961	1248.27002	1248.27002	2453290000
2005/11/21	1248.27002	1255.890015	1246.900024	1254.849976	1254.849976	2117350000
2005/11/22	1254.849976	1261.900024	1251.400024	1261.22998	1261.22998	2291420000
2005/11/23	1261.22998	1270.640015	1259.51001	1265.609985	1265.609985	1985400000
2005/11/25	1265.609985	1268.780029	1265.540039	1268.25	1268.25	724940000
2005/11/28	1268.25	1268.439941	1257.170044	1257.459961	1257.459961	2016900000
2005/11/29	1257.459961	1266.180054	1257.459961	1257.47998	1257.47998	2268340000
2005/11/30	1257.47998	1260.930054	1249.390015	1249.47998	1249.47998	2374690000
2005/12/1	1249.47998	1266.170044	1249.47998	1264.670044	1264.670044	2614830000
2005/12/2	1264.670044	1266.849976	1261.420044	1265.079956	1265.079956	2125580000
2005/12/5	1265.079956	1265.079956	1258.119995	1262.089966	1262.089966	2325840000
2005/12/6	1262.089966	1272.890015	1262.089966	1263.699951	1263.699951	2110740000
2005/12/7	1263.699951	1264.849976	1253.02002	1257.369995	1257.369995	2093830000
2005/12/8	1257.369995	1263.359985	1250.910034	1255.839966	1255.839966	2178300000
2005/12/9	1255.839966	1263.079956	1254.23999	1259.369995	1259.369995	1896290000
2005/12/12	1259.369995	1263.859985	1255.52002	1260.430054	1260.430054	1876550000
2005/12/13	1260.430054	1272.109985	1258.560059	1267.430054	1267.430054	2390020000
2005/12/14	1267.430054	1275.800049	1267.069946	1272.73999	1272.73999	2145520000
2005/12/15	1272.73999	1275.170044	1267.73999	1270.939941	1270.939941	2180590000
2005/12/16	1270.939941	1275.23999	1267.319946	1267.319946	1267.319946	2584190000
2005/12/19	1267.319946	1270.51001	1259.280029	1259.920044	1259.920044	2208810000
2005/12/20	1259.920044	1263.859985	1257.209961	1259.619995	1259.619995	1996690000
2005/12/21	1259.619995	1269.369995	1259.619995	1262.790039	1262.790039	2065170000
2005/12/22	1262.790039	1268.189941	1262.5	1268.119995	1268.119995	1888500000
2005/12/23	1268.119995	1269.76001	1265.920044	1268.660034	1268.660034	1285810000
2005/12/27	1268.660034	1271.829956	1256.540039	1256.540039	1256.540039	1540470000
2005/12/28	1256.540039	1261.099976	1256.540039	1258.170044	1258.170044	1422360000
2005/12/29	1258.170044	1260.609985	1254.180054	1254.420044	1254.420044	1382540000
2005/12/30	1254.420044	1254.420044	1246.589966	1248.290039	1248.290039	1443500000
2006/1/3	1248.290039	1270.219971	1245.73999	1268.800049	1268.800049	2554570000
2006/1/4	1268.800049	1275.369995	1267.73999	1273.459961	1273.459961	2515330000
2006/1/5	1273.459961	1276.910034	1270.300049	1273.47998	1273.47998	2433340000
2006/1/6	1273.47998	1286.089966	1273.47998	1285.449951	1285.449951	2446560000
2006/1/9	1285.449951	1290.780029	1284.819946	1290.150024	1290.150024	2301490000
2006/1/10	1290.150024	1290.150024	1283.76001	1289.689941	1289.689941	2373080000
2006/1/11	1289.719971	1294.900024	1288.119995	1294.180054	1294.180054	2406130000
2006/1/12	1294.180054	1294.180054	1285.040039	1286.060059	1286.060059	2318350000
2006/1/13	1286.060059	1288.959961	1282.780029	1287.609985	1287.609985	2206510000
2006/1/17	1287.609985	1287.609985	1278.609985	1282.930054	1282.930054	2179970000
2006/1/18	1282.930054	1282.930054	1272.079956	1277.930054	1277.930054	2233200000
2006/1/19	1277.930054	1287.790039	1277.930054	1285.040039	1285.040039	2444020000
2006/1/20	1285.040039	1285.040039	1260.920044	1261.48999	1261.48999	2845810000
2006/1/23	1261.48999	1268.189941	1261.48999	1263.819946	1263.819946	2256070000
2006/1/24	1263.819946	1271.469971	1263.819946	1266.859985	1266.859985	2608720000
2006/1/25	1266.859985	1271.869995	1259.420044	1264.680054	1264.680054	2617060000
2006/1/26	1264.680054	1276.439941	1264.680054	1273.829956	1273.829956	2856780000
2006/1/27	1273.829956	1286.380005	1273.829956	1283.719971	1283.719971	2623620000
2006/1/30	1283.719971	1287.939941	1283.51001	1285.189941	1285.189941	2282730000
2006/1/31	1285.199951	1285.199951	1276.849976	1280.079956	1280.079956	2708310000
2006/2/1	1280.079956	1283.329956	1277.569946	1282.459961	1282.459961	2589410000
2006/2/2	1282.459961	1282.459961	1267.719971	1270.839966	1270.839966	2565300000
2006/2/3	1270.839966	1270.869995	1261.02002	1264.030029	1264.030029	2282210000
2006/2/6	1264.030029	1267.040039	1261.619995	1265.02002	1265.02002	2132360000
2006/2/7	1265.02002	1265.780029	1253.609985	1254.780029	1254.780029	2366370000
2006/2/8	1254.780029	1266.469971	1254.780029	1265.650024	1265.650024	2456860000
2006/2/9	1265.650024	1274.560059	1262.800049	1263.780029	1263.780029	2441920000
2006/2/10	1263.819946	1269.890015	1254.97998	1266.98999	1266.98999	2290050000
2006/2/13	1266.98999	1266.98999	1258.339966	1262.859985	1262.859985	1850080000
2006/2/14	1262.859985	1278.209961	1260.800049	1275.530029	1275.530029	2437940000
2006/2/15	1275.530029	1281	1271.060059	1280	1280	2317590000
2006/2/16	1280	1289.390015	1280	1289.380005	1289.380005	2251490000
2006/2/17	1289.380005	1289.469971	1284.069946	1287.23999	1287.23999	2128260000
2006/2/21	1287.23999	1291.920044	1281.329956	1283.030029	1283.030029	2104320000
2006/2/22	1283.030029	1294.170044	1283.030029	1292.670044	1292.670044	2222380000
2006/2/23	1292.670044	1293.839966	1285.140015	1287.790039	1287.790039	2144210000
2006/2/24	1287.790039	1292.109985	1285.619995	1289.430054	1289.430054	1933010000
2006/2/27	1289.430054	1297.569946	1289.430054	1294.119995	1294.119995	1975320000
2006/2/28	1294.119995	1294.119995	1278.660034	1280.660034	1280.660034	2370860000
2006/3/1	1280.660034	1291.800049	1280.660034	1291.23999	1291.23999	2308320000
2006/3/2	1291.23999	1291.23999	1283.209961	1289.140015	1289.140015	2494590000
2006/3/3	1289.140015	1297.329956	1284.199951	1287.22998	1287.22998	2152950000
2006/3/6	1287.22998	1288.22998	1275.670044	1278.26001	1278.26001	2280190000
2006/3/7	1278.26001	1278.26001	1271.109985	1275.880005	1275.880005	2268050000
2006/3/8	1275.880005	1280.329956	1268.420044	1278.469971	1278.469971	2442870000
2006/3/9	1278.469971	1282.73999	1272.22998	1272.22998	1272.22998	2140110000
2006/3/10	1272.22998	1284.369995	1271.109985	1281.420044	1281.420044	2123450000
2006/3/13	1281.579956	1287.369995	1281.579956	1284.130005	1284.130005	2070330000
2006/3/14	1284.130005	1298.140015	1282.670044	1297.47998	1297.47998	2165270000
2006/3/15	1297.47998	1304.400024	1294.969971	1303.02002	1303.02002	2293000000
2006/3/16	1303.02002	1310.449951	1303.02002	1305.329956	1305.329956	2292180000
2006/3/17	1305.329956	1309.790039	1305.319946	1307.25	1307.25	2549620000
2006/3/20	1307.25	1310	1303.589966	1305.079956	1305.079956	1976830000
2006/3/21	1305.079956	1310.880005	1295.819946	1297.22998	1297.22998	2147370000
2006/3/22	1297.22998	1305.969971	1295.810059	1305.040039	1305.040039	2039810000
2006/3/23	1305.040039	1305.040039	1298.109985	1301.670044	1301.670044	1980940000
2006/3/24	1301.670044	1306.530029	1298.890015	1302.949951	1302.949951	2326070000
2006/3/27	1302.949951	1303.73999	1299.089966	1301.609985	1301.609985	2029700000
2006/3/28	1301.609985	1306.23999	1291.839966	1293.22998	1293.22998	2148580000
2006/3/29	1293.22998	1305.599976	1293.22998	1302.890015	1302.890015	2143540000
2006/3/30	1302.890015	1310.150024	1296.719971	1300.25	1300.25	2294560000
2006/3/31	1300.25	1303	1294.869995	1294.869995	1294.869995	2236710000
2006/4/3	1302.880005	1309.189941	1296.650024	1297.810059	1297.810059	2494080000
2006/4/4	1297.810059	1307.550049	1294.709961	1305.930054	1305.930054	2147660000
2006/4/5	1305.930054	1312.810059	1304.819946	1311.560059	1311.560059	2420020000
2006/4/6	1311.560059	1311.98999	1302.439941	1309.040039	1309.040039	2281680000
2006/4/7	1309.040039	1314.069946	1294.180054	1295.5	1295.5	2082470000
2006/4/10	1295.51001	1300.73999	1293.170044	1296.619995	1296.619995	1898320000
2006/4/11	1296.599976	1300.709961	1282.959961	1286.569946	1286.569946	2232880000
2006/4/12	1286.569946	1290.930054	1286.449951	1288.119995	1288.119995	1938100000
2006/4/13	1288.119995	1292.089966	1283.369995	1289.119995	1289.119995	1891940000
2006/4/17	1289.119995	1292.449951	1280.73999	1285.329956	1285.329956	1794650000
2006/4/18	1285.329956	1309.02002	1285.329956	1307.280029	1307.280029	2595440000
2006/4/19	1307.650024	1310.390015	1302.790039	1309.930054	1309.930054	2447310000
2006/4/20	1309.930054	1318.160034	1306.380005	1311.459961	1311.459961	2512920000
2006/4/21	1311.459961	1317.670044	1306.589966	1311.280029	1311.280029	2392630000
2006/4/24	1311.280029	1311.280029	1303.790039	1308.109985	1308.109985	2117330000
2006/4/25	1308.109985	1310.790039	1299.170044	1301.73999	1301.73999	2366380000
2006/4/26	1301.73999	1310.969971	1301.73999	1305.410034	1305.410034	2502690000
2006/4/27	1305.410034	1315	1295.569946	1309.719971	1309.719971	2772010000
2006/4/28	1309.719971	1316.040039	1306.160034	1310.609985	1310.609985	2419920000
2006/5/1	1310.609985	1317.209961	1303.459961	1305.189941	1305.189941	2437040000
2006/5/2	1305.189941	1313.660034	1305.189941	1313.209961	1313.209961	2403470000
2006/5/3	1313.209961	1313.469971	1303.920044	1308.119995	1308.119995	2395230000
2006/5/4	1307.849976	1315.140015	1307.849976	1312.25	1312.25	2431450000
2006/5/5	1312.25	1326.530029	1312.25	1325.76001	1325.76001	2294760000
2006/5/8	1325.76001	1326.699951	1322.869995	1324.660034	1324.660034	2151300000
2006/5/9	1324.660034	1326.599976	1322.47998	1325.140015	1325.140015	2157290000
2006/5/10	1324.569946	1325.51001	1317.439941	1322.849976	1322.849976	2268550000
2006/5/11	1322.630005	1322.630005	1303.449951	1305.920044	1305.920044	2531520000
2006/5/12	1305.880005	1305.880005	1290.380005	1291.23999	1291.23999	2567970000
2006/5/15	1291.189941	1294.810059	1284.51001	1294.5	1294.5	2505660000
2006/5/16	1294.5	1297.880005	1288.51001	1292.079956	1292.079956	2386210000
2006/5/17	1291.72998	1291.72998	1267.310059	1270.319946	1270.319946	2830200000
2006/5/18	1270.25	1274.890015	1261.75	1261.810059	1261.810059	2537490000
2006/5/19	1261.810059	1272.150024	1256.280029	1267.030029	1267.030029	2982300000
2006/5/22	1267.030029	1268.77002	1252.97998	1262.069946	1262.069946	2773010000
2006/5/23	1262.060059	1273.670044	1256.150024	1256.579956	1256.579956	2605250000
2006/5/24	1256.560059	1264.530029	1245.339966	1258.569946	1258.569946	2999030000
2006/5/25	1258.410034	1273.26001	1258.410034	1272.880005	1272.880005	2372730000
2006/5/26	1272.709961	1280.540039	1272.5	1280.160034	1280.160034	1814020000
2006/5/30	1280.040039	1280.040039	1259.869995	1259.869995	1259.869995	2176190000
2006/5/31	1259.380005	1270.089966	1259.380005	1270.089966	1270.089966	2692160000
2006/6/1	1270.050049	1285.709961	1269.189941	1285.709961	1285.709961	2360160000
2006/6/2	1285.709961	1290.680054	1280.219971	1288.219971	1288.219971	2295540000
2006/6/5	1288.160034	1288.160034	1264.660034	1265.290039	1265.290039	2313470000
2006/6/6	1265.22998	1269.880005	1254.459961	1263.849976	1263.849976	2697650000
2006/6/7	1263.609985	1272.469971	1255.77002	1256.150024	1256.150024	2644170000
2006/6/8	1256.079956	1259.849976	1235.180054	1257.930054	1257.930054	3543790000
2006/6/9	1257.930054	1262.579956	1250.030029	1252.300049	1252.300049	2214000000
2006/6/12	1252.27002	1255.219971	1236.430054	1237.439941	1237.439941	2247010000
2006/6/13	1236.079956	1243.369995	1222.52002	1223.689941	1223.689941	3215770000
2006/6/14	1223.660034	1231.459961	1219.290039	1230.040039	1230.040039	2667990000
2006/6/15	1230.01001	1258.640015	1230.01001	1256.160034	1256.160034	2775480000
2006/6/16	1256.160034	1256.27002	1246.329956	1251.540039	1251.540039	2783390000
2006/6/19	1251.540039	1255.930054	1237.170044	1240.130005	1240.130005	2517200000
2006/6/20	1240.119995	1249.01001	1238.869995	1240.119995	1240.119995	2232950000
2006/6/21	1240.089966	1257.959961	1240.089966	1252.199951	1252.199951	2361230000
2006/6/22	1251.920044	1251.920044	1241.530029	1245.599976	1245.599976	2148180000
2006/6/23	1245.589966	1253.130005	1241.430054	1244.5	1244.5	2017270000
2006/6/26	1244.5	1250.920044	1243.680054	1250.560059	1250.560059	1878580000
2006/6/27	1250.550049	1253.369995	1238.939941	1239.199951	1239.199951	2203130000
2006/6/28	1238.98999	1247.060059	1237.589966	1246	1246	2085490000
2006/6/29	1245.939941	1272.880005	1245.939941	1272.869995	1272.869995	2621250000
2006/6/30	1272.859985	1276.300049	1270.199951	1270.199951	1270.199951	3049560000
2006/7/3	1270.060059	1280.380005	1270.060059	1280.189941	1280.189941	1114470000
2006/7/5	1280.050049	1280.050049	1265.910034	1270.910034	1270.910034	2165070000
2006/7/6	1270.579956	1278.319946	1270.579956	1274.079956	1274.079956	2009160000
2006/7/7	1274.079956	1275.380005	1263.130005	1265.47998	1265.47998	1988150000
2006/7/10	1265.459961	1274.060059	1264.459961	1267.339966	1267.339966	1854590000
2006/7/11	1267.26001	1273.640015	1259.650024	1272.430054	1272.430054	2310850000
2006/7/12	1272.390015	1273.310059	1257.290039	1258.599976	1258.599976	2250450000
2006/7/13	1258.579956	1258.579956	1241.430054	1242.280029	1242.280029	2545760000
2006/7/14	1242.290039	1242.699951	1228.449951	1236.199951	1236.199951	2467120000
2006/7/17	1236.199951	1240.069946	1231.48999	1234.48999	1234.48999	2146410000
2006/7/18	1234.47998	1239.859985	1224.540039	1236.859985	1236.859985	2481750000
2006/7/19	1236.73999	1261.810059	1236.73999	1259.810059	1259.810059	2701980000
2006/7/20	1259.810059	1262.560059	1249.130005	1249.130005	1249.130005	2345580000
2006/7/21	1249.119995	1250.959961	1238.719971	1240.290039	1240.290039	2704090000
2006/7/24	1240.25	1262.5	1240.25	1260.910034	1260.910034	2312720000
2006/7/25	1260.910034	1272.390015	1257.189941	1268.880005	1268.880005	2563930000
2006/7/26	1268.869995	1273.890015	1261.939941	1268.400024	1268.400024	2667710000
2006/7/27	1268.199951	1275.849976	1261.920044	1263.199951	1263.199951	2776710000
2006/7/28	1263.150024	1280.420044	1263.150024	1278.550049	1278.550049	2480420000
2006/7/31	1278.530029	1278.660034	1274.310059	1276.660034	1276.660034	2461300000
2006/8/1	1278.530029	1278.660034	1265.709961	1270.920044	1270.920044	2527690000
2006/8/2	1270.72998	1283.420044	1270.72998	1277.410034	1277.410034	2610750000
2006/8/3	1278.219971	1283.959961	1271.25	1280.27002	1280.27002	2728440000
2006/8/4	1280.26001	1292.920044	1273.819946	1279.359985	1279.359985	2530970000
2006/8/7	1279.310059	1279.310059	1273	1275.77002	1275.77002	2045660000
2006/8/8	1275.670044	1282.75	1268.369995	1271.47998	1271.47998	2457840000
2006/8/9	1271.130005	1283.73999	1264.72998	1265.949951	1265.949951	2555180000
2006/8/10	1265.719971	1272.550049	1261.300049	1271.810059	1271.810059	2402190000
2006/8/11	1271.640015	1271.640015	1262.079956	1266.73999	1266.73999	2004540000
2006/8/14	1266.670044	1278.900024	1266.670044	1268.209961	1268.209961	2118020000
2006/8/15	1268.189941	1286.22998	1268.189941	1285.579956	1285.579956	2334100000
2006/8/16	1285.27002	1296.209961	1285.27002	1295.430054	1295.430054	2554570000
2006/8/17	1295.369995	1300.780029	1292.709961	1297.47998	1297.47998	2458340000
2006/8/18	1297.47998	1302.300049	1293.569946	1302.300049	1302.300049	2033910000
2006/8/21	1302.300049	1302.300049	1295.51001	1297.52002	1297.52002	1759240000
2006/8/22	1297.52002	1302.48999	1294.439941	1298.819946	1298.819946	1908740000
2006/8/23	1298.72998	1301.5	1289.819946	1292.98999	1292.98999	1893670000
2006/8/24	1292.969971	1297.22998	1291.400024	1296.060059	1296.060059	1930320000
2006/8/25	1295.920044	1298.880005	1292.390015	1295.089966	1295.089966	1667580000
2006/8/28	1295.089966	1305.02002	1293.969971	1301.780029	1301.780029	1834920000
2006/8/29	1301.569946	1305.02002	1295.290039	1304.280029	1304.280029	2093720000
2006/8/30	1303.699951	1306.73999	1302.150024	1305.369995	1305.369995	2060690000
2006/8/31	1304.25	1306.109985	1302.449951	1303.819946	1303.819946	1974540000
2006/9/1	1303.800049	1312.030029	1303.800049	1311.01001	1311.01001	1800520000
2006/9/5	1310.939941	1314.670044	1308.819946	1313.25	1313.25	2114480000
2006/9/6	1313.040039	1313.040039	1299.280029	1300.26001	1300.26001	2329870000
2006/9/7	1300.209961	1301.25	1292.130005	1294.02002	1294.02002	2325850000
2006/9/8	1294.02002	1300.140015	1294.02002	1298.920044	1298.920044	2132890000
2006/9/11	1298.859985	1302.359985	1290.930054	1299.540039	1299.540039	2506430000
2006/9/12	1299.530029	1314.280029	1299.530029	1313	1313	2791580000
2006/9/13	1312.73999	1319.920044	1311.119995	1318.069946	1318.069946	2597220000
2006/9/14	1318	1318	1313.25	1316.280029	1316.280029	2351220000
2006/9/15	1316.280029	1324.650024	1316.280029	1319.660034	1319.660034	3198030000
2006/9/18	1319.849976	1324.869995	1318.160034	1321.180054	1321.180054	2325080000
2006/9/19	1321.170044	1322.040039	1312.170044	1317.640015	1317.640015	2390850000
2006/9/20	1318.280029	1328.530029	1318.280029	1325.180054	1325.180054	2543070000
2006/9/21	1324.890015	1328.189941	1315.449951	1318.030029	1318.030029	2627440000
2006/9/22	1318.030029	1318.030029	1310.939941	1314.780029	1314.780029	2162880000
2006/9/25	1314.780029	1329.349976	1311.579956	1326.369995	1326.369995	2710240000
2006/9/26	1326.349976	1336.599976	1325.300049	1336.349976	1336.349976	2673350000
2006/9/27	1336.119995	1340.079956	1333.540039	1336.589966	1336.589966	2749190000
2006/9/28	1336.560059	1340.280029	1333.75	1338.880005	1338.880005	2397820000
2006/9/29	1339.150024	1339.880005	1335.640015	1335.849976	1335.849976	2273430000
2006/10/2	1335.819946	1338.540039	1330.280029	1331.319946	1331.319946	2154480000
2006/10/3	1331.319946	1338.310059	1327.099976	1334.109985	1334.109985	2682690000
2006/10/4	1333.810059	1350.199951	1331.47998	1350.199951	1350.199951	3019880000
2006/10/5	1349.839966	1353.790039	1347.75	1353.219971	1353.219971	2817240000
2006/10/6	1353.219971	1353.219971	1344.209961	1349.589966	1349.589966	2523000000
2006/10/9	1349.579956	1352.689941	1346.550049	1350.660034	1350.660034	1935170000
2006/10/10	1350.619995	1354.22998	1348.599976	1353.420044	1353.420044	2376140000
2006/10/11	1353.280029	1353.969971	1343.569946	1349.949951	1349.949951	2521000000
2006/10/12	1349.939941	1363.76001	1349.939941	1362.829956	1362.829956	2514350000
2006/10/13	1362.819946	1366.630005	1360.5	1365.619995	1365.619995	2482920000
2006/10/16	1365.609985	1370.199951	1364.47998	1369.060059	1369.060059	2305920000
2006/10/17	1369.050049	1369.050049	1356.869995	1364.050049	1364.050049	2519620000
2006/10/18	1363.930054	1372.869995	1360.949951	1365.800049	1365.800049	2658840000
2006/10/19	1365.949951	1368.089966	1362.060059	1366.959961	1366.959961	2619830000
2006/10/20	1366.939941	1368.660034	1362.099976	1368.599976	1368.599976	2526410000
2006/10/23	1368.579956	1377.400024	1363.939941	1377.02002	1377.02002	2480430000
2006/10/24	1377.02002	1377.780029	1372.420044	1377.380005	1377.380005	2876890000
2006/10/25	1377.359985	1383.609985	1376	1382.219971	1382.219971	2953540000
2006/10/26	1382.209961	1389.449951	1379.469971	1389.079956	1389.079956	2793350000
2006/10/27	1388.890015	1388.890015	1375.849976	1377.339966	1377.339966	2458450000
2006/10/30	1377.300049	1381.219971	1373.459961	1377.930054	1377.930054	2770440000
2006/10/31	1377.930054	1381.209961	1372.189941	1377.939941	1377.939941	2803030000
2006/11/1	1377.76001	1381.949951	1366.26001	1367.810059	1367.810059	2821160000
2006/11/2	1367.439941	1368.390015	1362.209961	1367.339966	1367.339966	2646180000
2006/11/3	1367.310059	1371.680054	1360.97998	1364.300049	1364.300049	2419730000
2006/11/6	1364.27002	1381.400024	1364.27002	1379.780029	1379.780029	2533550000
2006/11/7	1379.75	1388.189941	1379.189941	1382.839966	1382.839966	2636390000
2006/11/8	1382.5	1388.609985	1379.329956	1385.719971	1385.719971	2814820000
2006/11/9	1385.430054	1388.920044	1377.310059	1378.329956	1378.329956	3012050000
2006/11/10	1378.329956	1381.040039	1375.599976	1380.900024	1380.900024	2290200000
2006/11/13	1380.579956	1387.609985	1378.800049	1384.420044	1384.420044	2386340000
2006/11/14	1384.359985	1394.48999	1379.069946	1393.219971	1393.219971	3027480000
2006/11/15	1392.910034	1401.349976	1392.130005	1396.569946	1396.569946	2831130000
2006/11/16	1396.530029	1403.76001	1396.530029	1399.76001	1399.76001	2835730000
2006/11/17	1399.76001	1401.209961	1394.550049	1401.199951	1401.199951	2726100000
2006/11/20	1401.170044	1404.369995	1397.849976	1400.5	1400.5	2546710000
2006/11/21	1400.430054	1403.48999	1399.98999	1402.810059	1402.810059	2597940000
2006/11/22	1402.689941	1407.890015	1402.26001	1406.089966	1406.089966	2237710000
2006/11/24	1405.939941	1405.939941	1399.25	1400.949951	1400.949951	832550000
2006/11/27	1400.949951	1400.949951	1381.439941	1381.959961	1381.959961	2711210000
2006/11/28	1381.609985	1387.910034	1377.829956	1386.719971	1386.719971	2639750000
2006/11/29	1386.109985	1401.140015	1386.109985	1399.47998	1399.47998	2790970000
2006/11/30	1399.469971	1406.300049	1393.829956	1400.630005	1400.630005	4006230000
2006/12/1	1400.630005	1402.459961	1385.930054	1396.709961	1396.709961	2800980000
2006/12/4	1396.670044	1411.22998	1396.670044	1409.119995	1409.119995	2766320000
2006/12/5	1409.099976	1415.27002	1408.780029	1414.76001	1414.76001	2755700000
2006/12/6	1414.400024	1415.930054	1411.050049	1412.900024	1412.900024	2725280000
2006/12/7	1412.859985	1418.27002	1406.800049	1407.290039	1407.290039	2743150000
2006/12/8	1407.27002	1414.089966	1403.670044	1409.839966	1409.839966	2440460000
2006/12/11	1409.810059	1415.599976	1408.560059	1413.040039	1413.040039	2289900000
2006/12/12	1413	1413.780029	1404.75	1411.560059	1411.560059	2738170000
2006/12/13	1411.319946	1416.640015	1411.050049	1413.209961	1413.209961	2552260000
2006/12/14	1413.160034	1427.22998	1413.160034	1425.48999	1425.48999	2729700000
2006/12/15	1425.47998	1431.630005	1425.47998	1427.089966	1427.089966	3229580000
2006/12/18	1427.079956	1431.810059	1420.650024	1422.47998	1422.47998	2568140000
2006/12/19	1422.420044	1428.300049	1414.880005	1425.550049	1425.550049	2717060000
2006/12/20	1425.51001	1429.050049	1423.51001	1423.530029	1423.530029	2387630000
2006/12/21	1423.199951	1426.400024	1415.900024	1418.300049	1418.300049	2322410000
2006/12/22	1418.099976	1418.819946	1410.280029	1410.76001	1410.76001	1647590000
2006/12/26	1410.75	1417.910034	1410.449951	1416.900024	1416.900024	1310310000
2006/12/27	1416.630005	1427.719971	1416.630005	1426.839966	1426.839966	1667370000
2006/12/28	1426.77002	1427.26001	1422.050049	1424.72998	1424.72998	1508570000
2006/12/29	1424.709961	1427	1416.839966	1418.300049	1418.300049	1678200000
2007/1/3	1418.030029	1429.420044	1407.859985	1416.599976	1416.599976	3429160000
2007/1/4	1416.599976	1421.839966	1408.430054	1418.339966	1418.339966	3004460000
2007/1/5	1418.339966	1418.339966	1405.75	1409.709961	1409.709961	2919400000
2007/1/8	1409.26001	1414.97998	1403.969971	1412.839966	1412.839966	2763340000
2007/1/9	1412.839966	1415.609985	1405.420044	1412.109985	1412.109985	3038380000
2007/1/10	1408.699951	1415.98999	1405.319946	1414.849976	1414.849976	2764660000
2007/1/11	1414.839966	1427.119995	1414.839966	1423.819946	1423.819946	2857870000
2007/1/12	1423.819946	1431.22998	1422.579956	1430.72998	1430.72998	2686480000
2007/1/16	1430.72998	1433.930054	1428.619995	1431.900024	1431.900024	2599530000
2007/1/17	1431.77002	1435.27002	1428.569946	1430.619995	1430.619995	2690270000
2007/1/18	1430.589966	1432.959961	1424.209961	1426.369995	1426.369995	2822430000
2007/1/19	1426.349976	1431.569946	1425.189941	1430.5	1430.5	2777480000
2007/1/22	1430.469971	1431.390015	1420.400024	1422.949951	1422.949951	2540120000
2007/1/23	1422.949951	1431.329956	1421.660034	1427.98999	1427.98999	2975070000
2007/1/24	1427.959961	1440.140015	1427.959961	1440.130005	1440.130005	2783180000
2007/1/25	1440.119995	1440.689941	1422.339966	1423.900024	1423.900024	2994330000
2007/1/26	1423.900024	1427.27002	1416.959961	1422.180054	1422.180054	2626620000
2007/1/29	1422.030029	1426.939941	1418.459961	1420.619995	1420.619995	2730480000
2007/1/30	1420.609985	1428.819946	1420.609985	1428.819946	1428.819946	2706250000
2007/1/31	1428.650024	1441.609985	1424.780029	1438.23999	1438.23999	2976690000
2007/2/1	1437.900024	1446.640015	1437.900024	1445.939941	1445.939941	2914890000
2007/2/2	1445.939941	1449.329956	1444.48999	1448.390015	1448.390015	2569450000
2007/2/5	1448.329956	1449.380005	1443.849976	1446.98999	1446.98999	2439430000
2007/2/6	1446.97998	1450.189941	1443.400024	1448	1448	2608710000
2007/2/7	1447.410034	1452.98999	1446.439941	1450.02002	1450.02002	2618820000
2007/2/8	1449.98999	1450.449951	1442.810059	1448.310059	1448.310059	2816180000
2007/2/9	1448.25	1452.449951	1433.439941	1438.060059	1438.060059	2951810000
2007/2/12	1438	1439.109985	1431.439941	1433.369995	1433.369995	2395680000
2007/2/13	1433.219971	1444.410034	1433.219971	1444.26001	1444.26001	2652150000
2007/2/14	1443.910034	1457.650024	1443.910034	1455.300049	1455.300049	2699290000
2007/2/15	1455.150024	1457.969971	1453.189941	1456.810059	1456.810059	2490920000
2007/2/16	1456.77002	1456.77002	1451.569946	1455.540039	1455.540039	2399450000
2007/2/20	1455.530029	1460.530029	1449.199951	1459.680054	1459.680054	2337860000
2007/2/21	1459.599976	1459.599976	1452.02002	1457.630005	1457.630005	2606980000
2007/2/22	1457.290039	1461.569946	1450.51001	1456.380005	1456.380005	1950770000
2007/2/23	1456.219971	1456.219971	1448.359985	1451.189941	1451.189941	2579950000
2007/2/26	1451.040039	1456.949951	1445.47998	1449.369995	1449.369995	2822170000
2007/2/27	1449.25	1449.25	1389.420044	1399.040039	1399.040039	4065230000
2007/2/28	1398.640015	1415.890015	1396.650024	1406.819946	1406.819946	3925250000
2007/3/1	1406.800049	1409.459961	1380.869995	1403.170044	1403.170044	3874910000
2007/3/2	1403.160034	1403.400024	1386.869995	1387.170044	1387.170044	3312260000
2007/3/5	1387.109985	1391.859985	1373.969971	1374.119995	1374.119995	3480520000
2007/3/6	1374.060059	1397.900024	1374.060059	1395.410034	1395.410034	3358160000
2007/3/7	1395.02002	1401.160034	1390.640015	1391.969971	1391.969971	3141350000
2007/3/8	1391.880005	1407.930054	1391.880005	1401.890015	1401.890015	3014850000
2007/3/9	1401.890015	1410.150024	1397.300049	1402.839966	1402.839966	2623050000
2007/3/12	1402.800049	1409.339966	1398.400024	1406.599976	1406.599976	2664000000
2007/3/13	1406.22998	1406.22998	1377.709961	1377.949951	1377.949951	3485570000
2007/3/14	1377.859985	1388.089966	1363.97998	1387.170044	1387.170044	3758350000
2007/3/15	1387.109985	1395.72998	1385.160034	1392.280029	1392.280029	2821900000
2007/3/16	1392.280029	1397.51001	1383.630005	1386.949951	1386.949951	3393640000
2007/3/19	1386.949951	1403.199951	1386.949951	1402.060059	1402.060059	2777180000
2007/3/20	1402.040039	1411.530029	1400.699951	1410.939941	1410.939941	2795940000
2007/3/21	1410.920044	1437.77002	1409.75	1435.040039	1435.040039	3184770000
2007/3/22	1435.040039	1437.660034	1429.880005	1434.540039	1434.540039	3129970000
2007/3/23	1434.540039	1438.890015	1433.209961	1436.109985	1436.109985	2619020000
2007/3/26	1436.109985	1437.650024	1423.280029	1437.5	1437.5	2754660000
2007/3/27	1437.48999	1437.48999	1425.540039	1428.609985	1428.609985	2673040000
2007/3/28	1428.349976	1428.349976	1414.069946	1417.22998	1417.22998	3000440000
2007/3/29	1417.170044	1426.23999	1413.27002	1422.530029	1422.530029	2854710000
2007/3/30	1422.52002	1429.219971	1408.900024	1420.859985	1420.859985	2903960000
2007/4/2	1420.829956	1425.48999	1416.369995	1424.550049	1424.550049	2875880000
2007/4/3	1424.27002	1440.569946	1424.27002	1437.77002	1437.77002	2921760000
2007/4/4	1437.75	1440.160034	1435.079956	1439.369995	1439.369995	2616320000
2007/4/5	1438.939941	1444.880005	1436.670044	1443.76001	1443.76001	2357230000
2007/4/9	1443.77002	1448.099976	1443.280029	1444.609985	1444.609985	2349410000
2007/4/10	1444.579956	1448.72998	1443.98999	1448.390015	1448.390015	2510110000
2007/4/11	1448.22998	1448.390015	1436.150024	1438.869995	1438.869995	2950190000
2007/4/12	1438.869995	1448.02002	1433.910034	1447.800049	1447.800049	2770570000
2007/4/13	1447.800049	1453.109985	1444.150024	1452.849976	1452.849976	2690020000
2007/4/16	1452.839966	1468.619995	1452.839966	1468.329956	1468.329956	2870140000
2007/4/17	1468.469971	1474.349976	1467.150024	1471.47998	1471.47998	2920570000
2007/4/18	1471.469971	1476.569946	1466.410034	1472.5	1472.5	2971330000
2007/4/19	1472.47998	1474.22998	1464.469971	1470.72998	1470.72998	2913610000
2007/4/20	1470.689941	1484.73999	1470.689941	1484.349976	1484.349976	3329940000
2007/4/23	1484.329956	1487.319946	1480.189941	1480.930054	1480.930054	2575020000
2007/4/24	1480.930054	1483.819946	1473.73999	1480.410034	1480.410034	3119750000
2007/4/25	1480.280029	1496.589966	1480.280029	1495.420044	1495.420044	3252590000
2007/4/26	1495.27002	1498.02002	1491.170044	1494.25	1494.25	3211800000
2007/4/27	1494.209961	1497.319946	1488.670044	1494.069946	1494.069946	2732810000
2007/4/30	1494.069946	1497.160034	1482.290039	1482.369995	1482.369995	3093420000
2007/5/1	1482.369995	1487.27002	1476.699951	1486.300049	1486.300049	3400350000
2007/5/2	1486.130005	1499.099976	1486.130005	1495.920044	1495.920044	3189800000
2007/5/3	1495.560059	1503.339966	1495.560059	1502.390015	1502.390015	3007970000
2007/5/4	1502.349976	1510.339966	1501.800049	1505.619995	1505.619995	2761930000
2007/5/7	1505.569946	1511	1505.540039	1509.47998	1509.47998	2545090000
2007/5/8	1509.359985	1509.359985	1500.660034	1507.719971	1507.719971	2795720000
2007/5/9	1507.319946	1513.800049	1503.77002	1512.579956	1512.579956	2935550000
2007/5/10	1512.329956	1512.329956	1491.420044	1491.469971	1491.469971	3031240000
2007/5/11	1491.469971	1506.23999	1491.469971	1505.849976	1505.849976	2720780000
2007/5/14	1505.76001	1510.900024	1498.339966	1503.150024	1503.150024	2776130000
2007/5/15	1503.109985	1514.829956	1500.430054	1501.189941	1501.189941	3071020000
2007/5/16	1500.75	1514.150024	1500.75	1514.140015	1514.140015	2915350000
2007/5/17	1514.01001	1517.140015	1509.290039	1512.75	1512.75	2868640000
2007/5/18	1512.73999	1522.75	1512.73999	1522.75	1522.75	2959050000
2007/5/21	1522.75	1529.869995	1522.709961	1525.099976	1525.099976	3465360000
2007/5/22	1525.099976	1529.23999	1522.050049	1524.119995	1524.119995	2860500000
2007/5/23	1524.089966	1532.430054	1521.900024	1522.280029	1522.280029	3084260000
2007/5/24	1522.099976	1529.310059	1505.180054	1507.51001	1507.51001	3365530000
2007/5/25	1507.5	1517.410034	1507.5	1515.72998	1515.72998	2316250000
2007/5/29	1515.550049	1521.800049	1512.02002	1518.109985	1518.109985	2571790000
2007/5/30	1517.599976	1530.22998	1510.060059	1530.22998	1530.22998	2980210000
2007/5/31	1530.189941	1535.560059	1528.26001	1530.619995	1530.619995	3335530000
2007/6/1	1530.619995	1540.560059	1530.619995	1536.339966	1536.339966	2927020000
2007/6/4	1536.280029	1540.530029	1532.310059	1539.180054	1539.180054	2738930000
2007/6/5	1539.119995	1539.119995	1525.619995	1530.949951	1530.949951	2939450000
2007/6/6	1530.569946	1530.569946	1514.130005	1517.380005	1517.380005	2964190000
2007/6/7	1517.359985	1517.359985	1490.369995	1490.719971	1490.719971	3538470000
2007/6/8	1490.709961	1507.76001	1487.410034	1507.670044	1507.670044	2993460000
2007/6/11	1507.640015	1515.530029	1503.349976	1509.119995	1509.119995	2525280000
2007/6/12	1509.119995	1511.329956	1492.969971	1493	1493	3056200000
2007/6/13	1492.650024	1515.699951	1492.650024	1515.670044	1515.670044	3077930000
2007/6/14	1515.579956	1526.449951	1515.579956	1522.969971	1522.969971	2813630000
2007/6/15	1522.969971	1538.709961	1522.969971	1532.910034	1532.910034	3406030000
2007/6/18	1532.900024	1535.439941	1529.310059	1531.050049	1531.050049	2480240000
2007/6/19	1531.02002	1535.849976	1525.670044	1533.699951	1533.699951	2873590000
2007/6/20	1533.680054	1537.319946	1512.359985	1512.839966	1512.839966	3286900000
2007/6/21	1512.5	1522.900024	1504.75	1522.189941	1522.189941	3161110000
2007/6/22	1522.189941	1522.189941	1500.73999	1502.560059	1502.560059	4284320000
2007/6/25	1502.560059	1514.290039	1492.680054	1497.73999	1497.73999	3287250000
2007/6/26	1497.680054	1506.119995	1490.540039	1492.890015	1492.890015	3398530000
2007/6/27	1492.619995	1506.800049	1484.180054	1506.339966	1506.339966	3398150000
2007/6/28	1506.319946	1514.839966	1503.410034	1505.709961	1505.709961	3006710000
2007/6/29	1505.699951	1517.530029	1493.609985	1503.349976	1503.349976	3165410000
2007/7/2	1504.660034	1519.449951	1504.660034	1519.430054	1519.430054	2648990000
2007/7/3	1519.119995	1526.01001	1519.119995	1524.869995	1524.869995	1560790000
2007/7/5	1524.859985	1526.569946	1517.719971	1525.400024	1525.400024	2622950000
2007/7/6	1524.959961	1532.400024	1520.469971	1530.439941	1530.439941	2441520000
2007/7/9	1530.430054	1534.26001	1527.449951	1531.849976	1531.849976	2715330000
2007/7/10	1531.849976	1531.849976	1510.01001	1510.119995	1510.119995	3244280000
2007/7/11	1509.930054	1519.339966	1506.099976	1518.76001	1518.76001	3082920000
2007/7/12	1518.73999	1547.920044	1518.73999	1547.699951	1547.699951	3489600000
2007/7/13	1547.680054	1555.099976	1544.849976	1552.5	1552.5	2801120000
2007/7/16	1552.5	1555.900024	1546.689941	1549.52002	1549.52002	2704110000
2007/7/17	1549.52002	1555.319946	1547.73999	1549.369995	1549.369995	3007140000
2007/7/18	1549.199951	1549.199951	1533.670044	1546.170044	1546.170044	3609220000
2007/7/19	1546.130005	1555.199951	1546.130005	1553.079956	1553.079956	3251450000
2007/7/20	1553.189941	1553.189941	1529.199951	1534.099976	1534.099976	3745780000
2007/7/23	1534.060059	1547.22998	1534.060059	1541.569946	1541.569946	3102700000
2007/7/24	1541.569946	1541.569946	1508.619995	1511.040039	1511.040039	4115830000
2007/7/25	1511.030029	1524.310059	1503.72998	1518.089966	1518.089966	4283200000
2007/7/26	1518.089966	1518.089966	1465.300049	1482.660034	1482.660034	4472550000
2007/7/27	1482.439941	1488.530029	1458.949951	1458.949951	1458.949951	4784650000
2007/7/30	1458.930054	1477.880005	1454.319946	1473.910034	1473.910034	4128780000
2007/7/31	1473.900024	1488.300049	1454.25	1455.27002	1455.27002	4524520000
2007/8/1	1455.180054	1468.380005	1439.589966	1465.810059	1465.810059	5256780000
2007/8/2	1465.459961	1476.430054	1460.579956	1472.199951	1472.199951	4368850000
2007/8/3	1472.180054	1473.22998	1432.800049	1433.060059	1433.060059	4272110000
2007/8/6	1433.040039	1467.670044	1427.390015	1467.670044	1467.670044	5067200000
2007/8/7	1467.619995	1488.300049	1455.800049	1476.709961	1476.709961	4909390000
2007/8/8	1476.219971	1503.890015	1476.219971	1497.48999	1497.48999	5499560000
2007/8/9	1497.209961	1497.209961	1453.089966	1453.089966	1453.089966	5889600000
2007/8/10	1453.089966	1462.02002	1429.73999	1453.640015	1453.640015	5345780000
2007/8/13	1453.420044	1466.290039	1451.540039	1452.920044	1452.920044	3696280000
2007/8/14	1452.869995	1456.73999	1426.199951	1426.540039	1426.540039	3814630000
2007/8/15	1426.150024	1440.780029	1404.359985	1406.699951	1406.699951	4290930000
2007/8/16	1406.640015	1415.969971	1370.599976	1411.27002	1411.27002	6509300000
2007/8/17	1411.26001	1450.329956	1411.26001	1445.939941	1445.939941	3570040000
2007/8/20	1445.939941	1451.75	1430.540039	1445.550049	1445.550049	3321340000
2007/8/21	1445.550049	1455.319946	1439.76001	1447.119995	1447.119995	3012150000
2007/8/22	1447.030029	1464.859985	1447.030029	1464.069946	1464.069946	3309120000
2007/8/23	1464.050049	1472.060059	1453.880005	1462.5	1462.5	3084390000
2007/8/24	1462.339966	1479.400024	1460.540039	1479.369995	1479.369995	2541400000
2007/8/27	1479.359985	1479.359985	1465.97998	1466.790039	1466.790039	2406180000
2007/8/28	1466.719971	1466.719971	1432.01001	1432.359985	1432.359985	3078090000
2007/8/29	1432.01001	1463.76001	1432.01001	1463.76001	1463.76001	2824070000
2007/8/30	1463.670044	1468.430054	1451.25	1457.640015	1457.640015	2582960000
2007/8/31	1457.609985	1481.469971	1457.609985	1473.98999	1473.98999	2731610000
2007/9/4	1473.959961	1496.400024	1472.150024	1489.420044	1489.420044	2766600000
2007/9/5	1488.76001	1488.76001	1466.339966	1472.290039	1472.290039	2991600000
2007/9/6	1472.030029	1481.48999	1467.410034	1478.550049	1478.550049	2459590000
2007/9/7	1478.550049	1478.550049	1449.069946	1453.550049	1453.550049	3191080000
2007/9/10	1453.5	1462.25	1439.290039	1451.699951	1451.699951	2835720000
2007/9/11	1451.689941	1472.47998	1451.689941	1471.48999	1471.48999	3015330000
2007/9/12	1471.099976	1479.5	1465.75	1471.560059	1471.560059	2885720000
2007/9/13	1471.469971	1489.579956	1471.469971	1483.949951	1483.949951	2877080000
2007/9/14	1483.949951	1485.98999	1473.180054	1484.25	1484.25	2641740000
2007/9/17	1484.23999	1484.23999	1471.819946	1476.650024	1476.650024	2598390000
2007/9/18	1476.630005	1519.890015	1476.630005	1519.780029	1519.780029	3708940000
2007/9/19	1519.75	1538.73999	1519.75	1529.030029	1529.030029	3846750000
2007/9/20	1528.689941	1529.140015	1516.420044	1518.75	1518.75	2957700000
2007/9/21	1518.75	1530.890015	1518.75	1525.75	1525.75	3679460000
2007/9/24	1525.75	1530.180054	1516.150024	1517.72998	1517.72998	3131310000
2007/9/25	1516.339966	1518.27002	1507.130005	1517.209961	1517.209961	3187770000
2007/9/26	1518.619995	1529.390015	1518.619995	1525.420044	1525.420044	3237390000
2007/9/27	1527.319946	1532.459961	1525.810059	1531.380005	1531.380005	2872180000
2007/9/28	1531.23999	1533.73999	1521.98999	1526.75	1526.75	2925350000
2007/10/1	1527.290039	1549.02002	1527.25	1547.040039	1547.040039	3281990000
2007/10/2	1546.959961	1548.01001	1540.369995	1546.630005	1546.630005	3101910000
2007/10/3	1545.800049	1545.839966	1536.339966	1539.589966	1539.589966	3065320000
2007/10/4	1539.910034	1544.02002	1537.630005	1542.839966	1542.839966	2690430000
2007/10/5	1543.839966	1561.910034	1543.839966	1557.589966	1557.589966	2919030000
2007/10/8	1556.51001	1556.51001	1549	1552.579956	1552.579956	2040650000
2007/10/9	1553.180054	1565.26001	1551.819946	1565.150024	1565.150024	2932040000
2007/10/10	1564.97998	1565.420044	1555.459961	1562.469971	1562.469971	3044760000
2007/10/11	1564.719971	1576.089966	1546.719971	1554.410034	1554.410034	3911260000
2007/10/12	1555.410034	1563.030029	1554.089966	1561.800049	1561.800049	2788690000
2007/10/15	1562.25	1564.73999	1540.810059	1548.709961	1548.709961	3139290000
2007/10/16	1547.810059	1547.810059	1536.290039	1538.530029	1538.530029	3234560000
2007/10/17	1544.439941	1550.660034	1526.01001	1541.23999	1541.23999	3638070000
2007/10/18	1539.290039	1542.790039	1531.76001	1540.079956	1540.079956	3203210000
2007/10/19	1540	1540	1500.26001	1500.630005	1500.630005	4160970000
2007/10/22	1497.790039	1508.060059	1490.400024	1506.329956	1506.329956	3471830000
2007/10/23	1509.300049	1520.01001	1503.609985	1519.589966	1519.589966	3309120000
2007/10/24	1516.609985	1517.22998	1489.560059	1515.880005	1515.880005	4003300000
2007/10/25	1516.150024	1523.23999	1500.459961	1514.400024	1514.400024	4183960000
2007/10/26	1522.170044	1535.530029	1520.180054	1535.280029	1535.280029	3612120000
2007/10/29	1536.920044	1544.670044	1536.430054	1540.97998	1540.97998	3124480000
2007/10/30	1539.420044	1539.420044	1529.550049	1531.02002	1531.02002	3212520000
2007/10/31	1532.150024	1552.76001	1529.400024	1549.380005	1549.380005	3953070000
2007/11/1	1545.790039	1545.790039	1506.660034	1508.439941	1508.439941	4241470000
2007/11/2	1511.069946	1513.150024	1492.530029	1509.650024	1509.650024	4285990000
2007/11/5	1505.609985	1510.839966	1489.949951	1502.170044	1502.170044	3819330000
2007/11/6	1505.329956	1520.77002	1499.069946	1520.27002	1520.27002	3879160000
2007/11/7	1515.459961	1515.459961	1475.040039	1475.619995	1475.619995	4353160000
2007/11/8	1475.27002	1482.5	1450.310059	1474.77002	1474.77002	5439720000
2007/11/9	1467.589966	1474.089966	1448.51001	1453.699951	1453.699951	4587050000
2007/11/12	1453.660034	1464.939941	1438.530029	1439.180054	1439.180054	4192520000
2007/11/13	1441.349976	1481.369995	1441.349976	1481.050049	1481.050049	4141310000
2007/11/14	1483.400024	1492.140015	1466.469971	1470.579956	1470.579956	4031470000
2007/11/15	1468.040039	1472.670044	1443.48999	1451.150024	1451.150024	3941010000
2007/11/16	1453.089966	1462.180054	1443.98999	1458.73999	1458.73999	4168870000
2007/11/19	1456.699951	1456.699951	1430.420044	1433.27002	1433.27002	4119650000
2007/11/20	1434.51001	1452.640015	1419.280029	1439.699951	1439.699951	4875150000
2007/11/21	1434.709961	1436.400024	1415.640015	1416.77002	1416.77002	4076230000
2007/11/23	1417.619995	1440.859985	1417.619995	1440.699951	1440.699951	1612720000
2007/11/26	1440.73999	1446.089966	1406.099976	1407.219971	1407.219971	3706470000
2007/11/27	1409.589966	1429.48999	1407.430054	1428.22998	1428.22998	4320720000
2007/11/28	1432.949951	1471.619995	1432.949951	1469.02002	1469.02002	4508020000
2007/11/29	1467.410034	1473.810059	1458.359985	1469.719971	1469.719971	3524730000
2007/11/30	1471.829956	1488.939941	1470.890015	1481.140015	1481.140015	4422200000
2007/12/3	1479.630005	1481.160034	1470.079956	1472.420044	1472.420044	3323250000
2007/12/4	1471.339966	1471.339966	1460.660034	1462.790039	1462.790039	3343620000
2007/12/5	1465.219971	1486.089966	1465.219971	1485.01001	1485.01001	3663660000
2007/12/6	1484.589966	1508.02002	1482.189941	1507.339966	1507.339966	3568570000
2007/12/7	1508.599976	1510.630005	1502.660034	1504.660034	1504.660034	3177710000
2007/12/10	1505.109985	1518.27002	1504.959961	1515.959961	1515.959961	2911760000
2007/12/11	1516.680054	1523.569946	1475.98999	1477.650024	1477.650024	4080180000
2007/12/12	1487.579956	1511.959961	1468.22998	1486.589966	1486.589966	4482120000
2007/12/13	1483.27002	1489.400024	1469.209961	1488.410034	1488.410034	3635170000
[truncated: 2,905 more rows]
