# Supplementary material for: Forecasting stock prices with long-short term memory neural network based on attention mechanism
Source: PLoS One. 2020 Jan 3;15(1):e0227222. doi: 10.1371/journal.pone.0227222 (PMC6941898; doi:10.1371/journal.pone.0227222)
Supplement: S1 File — (ZIP) [file pone.0227222.s001.zip › DJIA stock data used in the paper.csv]

Date	Open	High	Low	Close	Adj Close	Volume
2000/1/3	11501.84961	11522.00977	11305.69043	11357.50977	11357.50977	169750000
2000/1/4	11349.75	11350.05957	10986.4502	10997.92969	10997.92969	178420000
2000/1/5	10989.37012	11215.09961	10938.66992	11122.65039	11122.65039	203190000
2000/1/6	11113.37012	11313.4502	11098.4502	11253.25977	11253.25977	176550000
2000/1/7	11247.05957	11528.13965	11239.91992	11522.55957	11522.55957	184900000
2000/1/10	11532.48047	11638.28027	11532.48047	11572.2002	11572.2002	168180000
2000/1/11	11568.46973	11663.09961	11502.7002	11511.08008	11511.08008	177300000
2000/1/12	11506.73047	11612.53027	11505.17969	11551.09961	11551.09961	194060000
2000/1/13	11558.24023	11656.58008	11524.11035	11582.42969	11582.42969	174910000
2000/1/14	11619.34961	11750.28027	11612.53027	11722.98047	11722.98047	266830000
2000/1/18	11719.19043	11720.12012	11546.4502	11560.71973	11560.71973	200220000
2000/1/19	11535.24023	11574.67969	11456.00977	11489.36035	11489.36035	193090000
2000/1/20	11490.29004	11558.7002	11274.98047	11351.29981	11351.29981	191230000
2000/1/21	11356.25977	11387.59961	11232.48047	11251.70996	11251.70996	205840000
2000/1/24	11251.94043	11366.5	10917.26953	11008.16992	11008.16992	202740000
2000/1/25	11010.95996	11079.51953	10883.4502	11029.88965	11029.88965	209230000
2000/1/26	11025.84961	11131.03027	11002.58008	11032.99023	11032.99023	188840000
2000/1/27	11035.54981	11164.13965	10915.40039	11028.01953	11028.01953	194280000
2000/1/28	11024.91992	11024.91992	10735.76953	10738.87012	10738.87012	183090000
2000/1/31	10735.76953	10956.66992	10701.63965	10940.53027	10940.53027	191880000
2000/2/1	10937.74023	11073.32031	10907.95996	11041.04981	11041.04981	183110000
2000/2/2	11037.63965	11118.92969	10987.07031	11003.2002	11003.2002	164170000
2000/2/3	11010.48047	11079.51953	10842.25977	11013.44043	11013.44043	178630000
2000/2/4	11014.37012	11089.4502	10943.01953	10963.79981	10963.79981	166590000
2000/2/7	10965.96973	10970.94043	10846.21973	10905.79004	10905.79004	145660000
2000/2/8	10904.25977	11023.05957	10904.25977	10957.59961	10957.59961	168890000
2000/2/9	10948.82031	10948.82031	10698.84961	10699.16016	10699.16016	168550000
2000/2/10	10697.91992	10738.25	10606.40039	10643.62988	10643.62988	156390000
2000/2/11	10638.63965	10638.63965	10356.95996	10425.20996	10425.20996	193540000
2000/2/14	10431.65039	10549	10430.79981	10519.83984	10519.83984	167240000
2000/2/15	10520.15039	10763.07031	10494.48047	10718.08984	10718.08984	183320000
2000/2/16	10711.82031	10741.66992	10561.41016	10561.41016	10561.41016	163280000
2000/2/17	10565.75977	10671.86035	10454.61035	10514.57031	10514.57031	195830000
2000/2/18	10514.57031	10517.75	10199.98047	10219.51953	10219.51953	208930000
2000/2/22	10219.83008	10336.79004	10103.79981	10304.83984	10304.83984	194340000
2000/2/23	10294.82031	10338.34961	10164.91992	10225.73047	10225.73047	185280000
2000/2/24	10242.48047	10248.05957	9942.780273	10092.62988	10092.62988	237540000
2000/2/25	10090.76953	10132.41992	9836.05957	9862.120117	9862.120117	195240000
2000/2/28	9854.660156	10156.54004	9842.570313	10038.65039	10038.65039	213230000
2000/2/29	10039.58008	10204.94043	10029.95996	10128.30957	10128.30957	191360000
2000/3/1	10128.11035	10186.33008	10084.55957	10137.92969	10137.92969	216780000
2000/3/2	10135.44043	10212.38965	10103.49023	10164.91992	10164.91992	206510000
2000/3/3	10171.12012	10443.51953	10171.12012	10367.2002	10367.2002	210460000
2000/3/6	10358.95996	10383.9502	10121.48047	10170.5	10170.5	172590000
2000/3/7	10197.61035	10229.13965	9752.679688	9796.030273	9796.030273	278180000
2000/3/8	9800.69043	9918.889648	9731.80957	9856.530273	9856.530273	223310000
2000/3/9	9855.290039	10010.73047	9738.950195	10010.73047	10010.73047	187360000
2000/3/10	10008.54981	10091.38965	9907.259766	9928.820313	9928.820313	197440000
2000/3/13	9911.219727	9998.549805	9735.540039	9947.129883	9947.129883	186210000
2000/3/14	9957.669922	10043.29981	9811.240234	9811.240234	9811.240234	186080000
2000/3/15	9808.150391	10180.2002	9776.490234	10131.41016	10131.41016	204920000
2000/3/16	10139.58008	10632.45996	10138.33984	10630.59961	10630.59961	253790000
2000/3/17	10629.98047	10763.37988	10567.30957	10595.23047	10595.23047	247830000
2000/3/20	10594.75	10727.70996	10586.99023	10680.24023	10680.24023	177730000
2000/3/21	10680.24023	10907.33984	10603.61035	10907.33984	10907.33984	211950000
2000/3/22	10916.95996	10917.26953	10789.12988	10866.7002	10866.7002	195830000
2000/3/23	10884.37988	11136.61035	10831.01953	11119.86035	11119.86035	224710000
2000/3/24	11107.4502	11234.65039	11045.08984	11112.71973	11112.71973	217140000
2000/3/27	11093.25	11170.82031	10982.73047	11025.84961	11025.84961	184880000
2000/3/28	11023.67969	11094.33984	10932.78027	10936.11035	10936.11035	177780000
2000/3/29	10939.04981	11101.54981	10910.75	11018.71973	11018.71973	199370000
2000/3/30	11008.16992	11144.05957	10916.33984	10980.25	10980.25	214190000
2000/3/31	10993.28027	11107.75977	10921.91992	10921.91992	10921.91992	179590000
2000/4/3	10863.28027	11223.79004	10862.96973	11221.92969	11221.92969	279950000
2000/4/4	11225.33984	11418.24023	10717.78027	11164.83984	11164.83984	319280000
2000/4/5	11163.29004	11218.20996	11002.58008	11033.91992	11033.91992	189310000
2000/4/6	11029.55957	11201.13965	11029.55957	11114.26953	11114.26953	161820000
2000/4/7	11122.03027	11192.4502	11062.76953	11111.48047	11111.48047	156500000
2000/4/10	11114.88965	11287.7002	11097.20996	11186.55957	11186.55957	150070000
2000/4/11	11180.98047	11361.15039	11102.48047	11287.08008	11287.08008	171130000
2000/4/12	11283.04981	11425.4502	11116.75	11125.12988	11125.12988	234780000
2000/4/13	11132.58008	11144.05957	10920.75977	10923.54981	10923.54981	200240000
2000/4/14	10922.84961	10922.84961	10201.53027	10305.76953	10305.76953	267580000
2000/4/17	10303.29004	10583.75	10232.54981	10582.50977	10582.50977	247520000
2000/4/18	10584.01953	10773.92969	10571.33984	10767.41992	10767.41992	218380000
2000/4/19	10748.96973	10789.44043	10632.15039	10674.95996	10674.95996	193860000
2000/4/20	10668.19043	10845.29004	10665.08984	10844.04981	10844.04981	158390000
2000/4/24	10822.33008	10910.75	10695.44043	10906.09961	10906.09961	295330000
2000/4/25	10916.65039	11136.61035	10881.04004	11124.82031	11124.82031	240200000
2000/4/26	11127.91992	11141.87988	10902.05957	10945.5	10945.5	198970000
2000/4/27	10941.91016	10941.91016	10747.25	10888.09961	10888.09961	192920000
2000/4/28	10892.75977	10959.23047	10715.29981	10733.91016	10733.91016	173520000
2000/5/1	10749.41992	10926.25977	10724.21973	10811.78027	10811.78027	174020000
2000/5/2	10805.58008	10824.5	10710.01953	10731.12012	10731.12012	208610000
2000/5/3	10732.20996	10732.20996	10400.08984	10480.12988	10480.12988	200220000
2000/5/4	10478.88965	10523.09961	10407.53027	10412.49023	10412.49023	169170000
2000/5/5	10409.7002	10585.91992	10375.80957	10577.86035	10577.86035	138300000
2000/5/8	10571.30957	10627.84961	10522.07031	10603.62988	10603.62988	144180000
2000/5/9	10607.54004	10684.84961	10514.25	10536.75	10536.75	166320000
2000/5/10	10533.08984	10533.08984	10292.09961	10367.78027	10367.78027	225970000
2000/5/11	10369.26953	10575.09961	10369.26953	10545.96973	10545.96973	185720000
2000/5/12	10549.05957	10673.79004	10543.91992	10609.37012	10609.37012	137770000
2000/5/15	10606.96973	10811.54981	10605.25977	10807.78027	10807.78027	155810000
2000/5/16	10816.00977	10971.24023	10816.00977	10934.57031	10934.57031	181920000
2000/5/17	10930.63965	10930.63965	10752.61035	10769.74023	10769.74023	169570000
2000/5/18	10771.79981	10864.32031	10764.25977	10777.28027	10777.28027	161220000
2000/5/19	10764.21973	10764.21973	10570.65039	10626.84961	10626.84961	188270000
2000/5/22	10624.79004	10664.54004	10369.49023	10542.54981	10542.54981	185570000
2000/5/23	10539.12012	10557.4502	10416.78027	10422.26953	10422.26953	157080000
2000/5/24	10420.90039	10554.87988	10364.00977	10535.34961	10535.34961	225350000
2000/5/25	10529.87012	10558.65039	10266	10323.91992	10323.91992	184380000
2000/5/26	10322.88965	10387.66016	10258.80957	10299.24023	10299.24023	129200000
2000/5/30	10302.30957	10528.15039	10302.30957	10527.12988	10527.12988	165450000
2000/5/31	10528.28027	10599.42969	10490.79981	10522.33008	10522.33008	162880000
2000/6/1	10532.26953	10673.4502	10513.08008	10652.2002	10652.2002	183990000
2000/6/2	10660.08984	10846.08008	10660.08984	10794.75977	10794.75977	200900000
2000/6/5	10793.11035	10863	10752.28027	10815.29981	10815.29981	151120000
2000/6/6	10822.61035	10822.61035	10707.71973	10735.57031	10735.57031	169370000
2000/6/7	10733.48047	10848.37988	10695.17969	10812.86035	10812.86035	154430000
2000/6/8	10818.78027	10823.66016	10635.73047	10668.71973	10668.71973	176280000
2000/6/9	10678.46973	10763.76953	10588.29004	10614.05957	10614.05957	136750000
2000/6/12	10615.12012	10652.58984	10564.20996	10564.20996	10564.20996	136750000
2000/6/13	10562.30957	10654.71973	10492.79004	10621.83984	10621.83984	155190000
2000/6/14	10632.45996	10737.70996	10624.67969	10687.9502	10687.9502	166340000
2000/6/15	10689.62988	10763.7002	10669.20996	10714.82031	10714.82031	176200000
2000/6/16	10717.75977	10724.83008	10449.29981	10449.29981	10449.29981	233100000
2000/6/19	10448.40039	10597.44043	10440.11035	10557.83984	10557.83984	169330000
2000/6/20	10558.90039	10561.37988	10407.94043	10435.16016	10435.16016	179000000
2000/6/21	10446.83008	10521.07031	10410.05957	10497.74023	10497.74023	204540000
2000/6/22	10495.96973	10495.96973	10335.45996	10376.12012	10376.12012	189280000
2000/6/23	10376.46973	10478.65039	10376.46973	10404.75	10404.75	142390000
2000/6/26	10403.69043	10566.67969	10403.69043	10542.99023	10542.99023	157390000
2000/6/27	10541.58008	10615.83008	10504.45996	10504.45996	10504.45996	159240000
2000/6/28	10506.38965	10620.41992	10506.38965	10527.79004	10527.79004	189270000
2000/6/29	10523.90039	10523.90039	10359.5	10398.04004	10398.04004	168670000
2000/6/30	10393.08984	10448.24023	10336.16016	10447.88965	10447.88965	224060000
2000/7/3	10450.36035	10565.62012	10422.08008	10560.66992	10560.66992	74690000
2000/7/5	10538.23047	10572.69043	10463.17969	10483.59961	10483.59961	154490000
2000/7/6	10481.4502	10527.79004	10393.08984	10481.46973	10481.46973	147120000
2000/7/7	10483.33008	10658.25	10483.33008	10635.98047	10635.98047	158820000
2000/7/10	10627.13965	10703.15039	10604.86035	10646.58008	10646.58008	148470000
2000/7/11	10649.05957	10807.4502	10626.79004	10727.19043	10727.19043	160920000
2000/7/12	10722.24023	10834.32031	10722.24023	10783.75977	10783.75977	151430000
2000/7/13	10774.91992	10829.73047	10754.41992	10788.70996	10788.70996	175240000
2000/7/14	10793.30957	10821.9502	10753.70996	10812.75	10812.75	150970000
2000/7/17	10812.40039	10847.40039	10749.46973	10804.26953	10804.26953	162780000
2000/7/18	10799.16016	10799.16016	10703.05957	10739.91992	10739.91992	170620000
2000/7/19	10724.15039	10790.48047	10685.48047	10696.08008	10696.08008	213930000
2000/7/20	10700.67969	10874.62988	10700.67969	10843.87012	10843.87012	178590000
2000/7/21	10843.50977	10851.65039	10716.15039	10733.55957	10733.55957	170710000
2000/7/24	10731.44043	10778.11035	10678.40039	10685.12012	10685.12012	147970000
2000/7/25	10689.28027	10744.51953	10680.16992	10699.96973	10699.96973	168950000
2000/7/26	10689.36035	10692.54981	10516.48047	10516.48047	10516.48047	201880000
2000/7/27	10516.83008	10643.40039	10516.83008	10586.12988	10586.12988	160760000
2000/7/28	10594.96973	10649.05957	10464.5	10511.16992	10511.16992	174720000
2000/7/31	10514.29004	10603.29004	10497.79981	10521.98047	10521.98047	175820000
2000/8/1	10523.80957	10626.91992	10516.75977	10606.9502	10606.9502	151420000
2000/8/2	10609.15039	10724.53027	10587.54004	10687.53027	10687.53027	163400000
2000/8/3	10679.37012	10744.30957	10623.44043	10706.58008	10706.58008	161580000
2000/8/4	10713.36035	10769.9502	10664.45996	10767.75	10767.75	150750000
2000/8/7	10773.98047	10892.28027	10736.98047	10867.00977	10867.00977	145090000
2000/8/8	10865.15039	10988.25	10836.61035	10976.88965	10976.88965	204720000
2000/8/9	10970.94043	10978.26953	10892.65039	10905.83008	10905.83008	186430000
2000/8/10	10901.05957	10946.49023	10886.79004	10908.75977	10908.75977	144290000
2000/8/11	10905.98047	11067.73047	10902.67969	11027.79981	11027.79981	155120000
2000/8/14	11027.07031	11177.61035	11006.19043	11176.13965	11176.13965	140280000
2000/8/15	11175.04981	11175.04981	11046.12012	11067	11067	155190000
2000/8/16	11068.83008	11088.96973	10961.13965	11008.38965	11008.38965	162550000
2000/8/17	11010.9502	11091.54004	10984.40039	11055.63965	11055.63965	177570000
2000/8/18	11051.2002	11082.37988	11006.19043	11046.48047	11046.48047	164870000
2000/8/21	11058.84961	11106.19043	11027.07031	11079.80957	11079.80957	147300000
2000/8/22	11082.2002	11189.7002	11081.28027	11139.15039	11139.15039	146810000
2000/8/23	11130.54981	11172.29981	11059.66992	11144.65039	11144.65039	145650000
2000/8/24	11143.91016	11197.75977	11120.09961	11182.74023	11182.74023	143970000
2000/8/25	11182.74023	11210.94043	11155.62988	11192.62988	11192.62988	127920000
2000/8/28	11194.48047	11319.05957	11188.92969	11252.83984	11252.83984	166710000
2000/8/29	11249.26953	11256.16992	11196.59961	11215.09961	11215.09961	149300000
2000/8/30	11209.00977	11210.29004	11096.34961	11103.00977	11103.00977	146490000
2000/8/31	11105.23047	11310.54981	11104.86035	11215.09961	11215.09961	183320000
2000/9/1	11219.54004	11313.59961	11219.54004	11238.78027	11238.78027	125140000
2000/9/5	11221.75977	11301.66992	11184.76953	11260.61035	11260.61035	174500000
2000/9/6	11253.58008	11401.19043	11253.20996	11310.63965	11310.63965	224760000
2000/9/7	11316.00977	11323.87012	11223.24023	11259.87012	11259.87012	222220000
2000/9/8	11261.71973	11261.71973	11191.04981	11220.65039	11220.65039	181620000
2000/9/11	11219.54004	11286.12988	11139.25977	11195.49023	11195.49023	160120000
2000/9/12	11197.70996	11255.79981	11113.73047	11233.23047	11233.23047	172030000
2000/9/13	11225.03027	11231.00977	11140.74023	11182.17969	11182.17969	216210000
2000/9/14	11189.58008	11208.07031	11069.33984	11087.46973	11087.46973	218810000
2000/9/15	11087.83984	11110.04004	10916.91992	10927	10927	291270000
2000/9/18	10926.41992	10935.58008	10798.16992	10808.51953	10808.51953	198950000
2000/9/19	10812.21973	10839.13965	10761.91016	10789.29004	10789.29004	214080000
2000/9/20	10794.46973	10824.05957	10567.32031	10687.91992	10687.91992	243780000
2000/9/21	10680.51953	10783.37012	10660.54004	10765.51953	10765.51953	186170000
2000/9/22	10678.29981	10858.09961	10621.7002	10847.37012	10847.37012	487370000
2000/9/25	10847.37012	10897.30957	10783	10808.15039	10808.15039	259920000
2000/9/26	10806.29981	10813.24023	10615.78027	10631.32031	10631.32031	321770000
2000/9/27	10631.32031	10678.66992	10579.51953	10628.36035	10628.36035	271660000
2000/9/28	10629.83984	10856.25	10623.17969	10824.05957	10824.05957	233190000
2000/9/29	10821.40039	10821.40039	10650.54981	10650.91992	10650.91992	236360000
2000/10/2	10659.05957	10721.21973	10631.32031	10700.12988	10700.12988	215090000
2000/10/3	10709.83984	10857.73047	10709.83984	10719.74023	10719.74023	259600000
2000/10/4	10723.33008	10849.95996	10713.62012	10784.48047	10784.48047	264380000
2000/10/5	10783.71973	10843.29981	10722.7002	10724.91992	10724.91992	217400000
2000/10/6	10726.75977	10779.84961	10518.84961	10596.54004	10596.54004	237860000
2000/10/9	10596.91016	10641.30957	10546.23047	10568.42969	10568.42969	167770000
2000/10/10	10569.16992	10623.54981	10488.88965	10524.40039	10524.40039	212070000
2000/10/11	10521.07031	10566.58008	10350.88965	10413.79004	10413.79004	324520000
2000/10/12	10424.13965	10460.40039	10023.49023	10034.58008	10034.58008	367130000
2000/10/13	10031.62012	10208.08984	10014.24023	10192.17969	10192.17969	300410000
2000/10/16	10184.78027	10272.08984	10177.75977	10238.79981	10238.79981	270220000
2000/10/17	10242.87012	10293.91992	10026.4502	10089.70996	10089.70996	253140000
2000/10/18	10085.99023	10085.99023	9654.639648	9975.019531	9975.019531	372410000
2000/10/19	10014.61035	10142.98047	10014.61035	10142.98047	10142.98047	343710000
2000/10/20	10141.12988	10229.54981	10067.50977	10226.58984	10226.58984	319750000
2000/10/23	10230.29004	10361.25	10216.23047	10271.71973	10271.71973	339180000
2000/10/24	10273.57031	10439.30957	10273.57031	10393.07031	10393.07031	274990000
2000/10/25	10395.66016	10461.96973	10306.58984	10326.48047	10326.48047	312490000
2000/10/26	10326.48047	10454.84961	10265.05957	10380.12012	10380.12012	277120000
2000/10/27	10381.59961	10590.62012	10380.86035	10590.62012	10590.62012	377740000
2000/10/30	10588.05957	10869.51953	10578.49023	10835.76953	10835.76953	266040000
2000/10/31	10835.38965	10995.41016	10812.25977	10971.13965	10971.13965	281800000
2000/11/1	10966.20996	10993.50977	10838.04004	10899.46973	10899.46973	249720000
2000/11/2	10903.16992	10946.49023	10869.90039	10880.50977	10880.50977	250440000
2000/11/3	10883.16992	10883.16992	10756.90039	10817.9502	10817.9502	195280000
2000/11/6	10820.59961	11006.5	10809.98047	10977.20996	10977.20996	186860000
2000/11/7	10978.71973	10996.54981	10926.01953	10952.17969	10952.17969	171150000
2000/11/8	10954.33984	11002.23047	10903.26953	10907.05957	10907.05957	264700000
2000/11/9	10902.11035	10902.11035	10618.49023	10834.25	10834.25	252890000
2000/11/10	10813.78027	10813.78027	10602.57031	10602.9502	10602.9502	273910000
2000/11/13	10595.34961	10595.73047	10369.74023	10517.25	10517.25	298020000
2000/11/14	10528.25	10728.36035	10528.25	10681.05957	10681.05957	227080000
2000/11/15	10681.20996	10799.37012	10635.94043	10707.59961	10707.59961	189850000
2000/11/16	10705.33008	10757.66016	10639.34961	10656.03027	10656.03027	175280000
2000/11/17	10657.12988	10762.58984	10565.79004	10629.87012	10629.87012	221680000
2000/11/20	10624.17969	10624.28027	10449.28027	10462.65039	10462.65039	203170000
2000/11/21	10465.57031	10569.00977	10415.25	10494.5	10494.5	191420000
2000/11/22	10484.25977	10493.26953	10371.63965	10399.32031	10399.32031	204630000
2000/11/24	10403.87012	10508.15039	10397.04981	10470.23047	10470.23047	87980000
2000/11/27	10479.33008	10626.83984	10479.33008	10546.07031	10546.07031	203320000
2000/11/28	10537.86035	10613.94043	10489.57031	10507.58008	10507.58008	235020000
2000/11/29	10502.74023	10646.16992	10480.83008	10629.11035	10629.11035	235620000
2000/11/30	10610.53027	10610.53027	10292.38965	10414.49023	10414.49023	362290000
2000/12/1	10416.75977	10524.4502	10348.7002	10373.54004	10373.54004	301730000
2000/12/4	10377.33008	10604.45996	10319.30957	10560.9502	10560.9502	261400000
2000/12/5	10576.78027	10917.29981	10576.78027	10898.71973	10898.71973	291620000
2000/12/6	10896.13965	10896.13965	10620.86035	10664.37988	10664.37988	312570000
2000/12/7	10644.66016	10689.01953	10583.23047	10617.36035	10617.36035	249400000
2000/12/8	10632.13965	10803.54004	10631.86035	10712.91016	10712.91016	275080000
2000/12/11	10719.36035	10792.16016	10670.05957	10725.79981	10725.79981	256450000
2000/12/12	10725.79981	10856.25	10703.80957	10768.26953	10768.26953	238100000
2000/12/13	10777.9502	10915.40039	10772.54004	10794.44043	10794.44043	239430000
2000/12/14	10794.82031	10798.99023	10615.83984	10674.99023	10674.99023	193430000
2000/12/15	10647.98047	10653.37988	10434.58984	10434.95996	10434.95996	479460000
2000/12/18	10433.33984	10679.91992	10433.33984	10645.41992	10645.41992	217520000
2000/12/19	10643.13965	10784.58008	10582.84961	10584.37012	10584.37012	278950000
2000/12/20	10580.96973	10580.96973	10318.92969	10318.92969	10318.92969	311500000
2000/12/21	10314.37988	10520.46973	10299.20996	10487.29004	10487.29004	321300000
2000/12/22	10495.25977	10640.87012	10475.34961	10635.55957	10635.55957	230880000
2000/12/26	10638.20996	10701.16016	10597.63965	10692.44043	10692.44043	153960000
2000/12/27	10690.09961	10828.94043	10645.04004	10803.16016	10803.16016	190400000
2000/12/28	10795.2002	10901.37012	10774.71973	10868.75977	10868.75977	188600000
2000/12/29	10868.75977	10917.67969	10758.32031	10787.99023	10787.99023	210800000
2001/1/2	10790.91992	10797.01953	10585.36035	10646.15039	10646.15039	253300000
2001/1/3	10637.41992	11019.04981	10581.08984	10945.75	10945.75	420720000
2001/1/4	10944.94043	11028	10888.41992	10912.41016	10912.41016	382800000
2001/1/5	10912.80957	10919.41992	10627.75	10662.00977	10662.00977	272650000
2001/1/8	10658.73047	10700.84961	10516.01953	10621.34961	10621.34961	225780000
2001/1/9	10625.20996	10680.71973	10531.07031	10572.54981	10572.54981	254160000
2001/1/10	10568.48047	10611.58984	10472.50977	10604.26953	10604.26953	263700000
2001/1/11	10600.2002	10638.01953	10552.62012	10609.54981	10609.54981	279720000
2001/1/12	10608.74023	10623.88965	10468.04004	10525.37988	10525.37988	247020000
2001/1/16	10525.78027	10664.04981	10486.63965	10652.66016	10652.66016	233330000
2001/1/17	10660.9502	10705.92969	10545.29981	10584.33984	10584.33984	304800000
2001/1/18	10584.57031	10737.24023	10567.46973	10678.28027	10678.28027	307320000
2001/1/19	10686	10717.71973	10564.00977	10587.58984	10587.58984	363100000
2001/1/22	10581.90039	10634.36035	10509.91992	10578.24023	10578.24023	233850000
2001/1/23	10575.79981	10679.08984	10553.83984	10649.80957	10649.80957	269970000
2001/1/24	10651.84961	10680.30957	10619.71973	10646.96973	10646.96973	283190000
2001/1/25	10664.53027	10778.71973	10633.44043	10729.51953	10729.51953	249120000
2001/1/26	10727.08008	10742.94043	10625.00977	10659.98047	10659.98047	232990000
2001/1/29	10657.12988	10725.13965	10612.53027	10702.19043	10702.19043	224980000
2001/1/30	10702.19043	10900.76953	10682.95996	10881.2002	10881.2002	242900000
2001/1/31	10882.25	10957.5	10832.58008	10887.36035	10887.36035	280560000
2001/2/1	10884.82031	10983.79981	10864.16992	10983.62988	10983.62988	221680000
2001/2/2	10982.70996	11022.78027	10848.58008	10864.09961	10864.09961	206940000
2001/2/5	10860.44043	10977.66016	10851.42969	10965.84961	10965.84961	189850000
2001/2/6	10965.03027	11035.13965	10932.17969	10957.41992	10957.41992	199510000
2001/2/7	10948.9502	11004.04004	10911.25977	10946.71973	10946.71973	236350000
2001/2/8	10940.62012	10965.2002	10871.5	10880.54981	10880.54981	208300000
2001/2/9	10878.50977	10889.21973	10754.95996	10781.4502	10781.4502	207600000
2001/2/12	10779.41992	10953.62988	10771.65039	10946.76953	10946.76953	176090000
2001/2/13	10950.17969	11012.90039	10894.33984	10903.32031	10903.32031	198270000
2001/2/14	10899.41992	10917.91016	10780.41016	10795.41016	10795.41016	189300000
2001/2/15	10800.65039	10922.58008	10800.65039	10891.01953	10891.01953	219670000
2001/2/16	10884.11035	10884.11035	10722.15039	10799.82031	10799.82031	202390000
2001/2/20	10800.23047	10903.16992	10727.53027	10730.87988	10730.87988	212820000
2001/2/21	10721.29004	10746.20996	10520.26953	10526.58008	10526.58008	219630000
2001/2/22	10527.79981	10566.19043	10372.42969	10526.80957	10526.80957	278520000
2001/2/23	10529.25	10529.25	10294.00977	10441.90039	10441.90039	261840000
2001/2/26	10447.58984	10642.53027	10421.91016	10642.53027	10642.53027	243270000
2001/2/27	10638.44043	10698.42969	10560.12012	10636.87988	10636.87988	239400000
2001/2/28	10639.32031	10684.76953	10423.5	10495.28027	10495.28027	253390000
2001/3/1	10493.25	10493.25	10302.88965	10450.13965	10450.13965	259030000
2001/3/2	10438.04004	10579.26953	10302.05957	10466.30957	10466.30957	255120000
2001/3/5	10468.92969	10571.62012	10468.53027	10562.29981	10562.29981	171780000
2001/3/6	10570.16992	10690.92969	10570.16992	10591.21973	10591.21973	218690000
2001/3/7	10591.86035	10731.48047	10591.86035	10729.59961	10729.59961	238490000
2001/3/8	10727.16016	10859.5	10711.29981	10858.25	10858.25	216130000
2001/3/9	10850.11035	10850.11035	10579.26953	10644.62012	10644.62012	280060000
2001/3/12	10638.51953	10638.62988	10166.62012	10208.25	10208.25	293230000
2001/3/13	10206.88965	10293.08008	10108.08984	10290.79981	10290.79981	281280000
2001/3/14	10279.41992	10279.41992	9895.570313	9973.459961	9973.459961	307630000
2001/3/15	9982.919922	10097.73047	9980.849609	10031.28027	10031.28027	233720000
2001/3/16	10023.54981	10049.71973	9814.349609	9823.410156	9823.410156	365020000
2001/3/19	9820.049805	9992.660156	9794.070313	9959.110352	9959.110352	239520000
2001/3/20	9961.139648	10019.94043	9718.160156	9720.759766	9720.759766	268070000
2001/3/21	9717.459961	9719.44043	9461.540039	9487	9487	312960000
2001/3/22	9490.660156	9497.780273	9106.540039	9389.480469	9389.480469	416820000
2001/3/23	9395.580078	9529.400391	9338.150391	9504.780273	9504.780273	377640000
2001/3/26	9509.25	9724.870117	9509.25	9687.530273	9687.530273	256080000
2001/3/27	9687.929688	9960.879883	9649.80957	9947.540039	9947.540039	325020000
2001/3/28	9941.200195	9941.200195	9695.80957	9785.349609	9785.349609	271130000
2001/3/29	9784.94043	9882.799805	9687.610352	9799.05957	9799.05957	250050000
2001/3/30	9799.469727	9908.139648	9760.639648	9878.780273	9878.780273	249000000
2001/4/2	9877.160156	9992.530273	9705.070313	9777.929688	9777.929688	237210000
2001/4/3	9774.780273	9774.780273	9428.070313	9485.709961	9485.709961	273290000
2001/4/4	9480.950195	9625.900391	9375.719727	9515.419922	9515.419922	301600000
2001/4/5	9527.209961	9929.790039	9527.209961	9918.049805	9918.049805	281710000
2001/4/6	9913.94043	9913.94043	9698.070313	9791.089844	9791.089844	270000000
2001/4/9	9793.580078	9935.589844	9775.790039	9845.150391	9845.150391	208530000
2001/4/10	9850.349609	10155.24023	9849.5	10102.74023	10102.74023	282830000
2001/4/11	10109.04981	10173.79004	9951.919922	10013.46973	10013.46973	299280000
2001/4/12	10013.08008	10127.45996	9934.349609	10126.94043	10126.94043	215510000
2001/4/16	10118.16016	10184.65039	10046.51953	10158.55957	10158.55957	195790000
2001/4/17	10151.73047	10219.40039	10075.54004	10216.73047	10216.73047	234710000
2001/4/18	10226.87988	10687.13965	10226.87988	10615.83008	10615.83008	461800000
2001/4/19	10616.08984	10694.24023	10562.15039	10693.70996	10693.70996	332610000
2001/4/20	10690.33008	10706.46973	10517.07031	10579.84961	10579.84961	324360000
2001/4/23	10571	10571	10483.23047	10532.23047	10532.23047	229400000
2001/4/24	10529.75	10636.91016	10448.03027	10454.33984	10454.33984	224220000
2001/4/25	10453.42969	10639.19043	10444.05957	10625.2002	10625.2002	200210000
2001/4/26	10633.00977	10766.98047	10623.70996	10692.34961	10692.34961	238630000
2001/4/27	10694.9502	10810.04981	10694.9502	10810.04981	10810.04981	222990000
2001/4/30	10814.41016	10906.41016	10712.19043	10734.96973	10734.96973	206420000
2001/5/1	10734.04981	10904.2002	10731.4502	10898.33984	10898.33984	203770000
2001/5/2	10902.76953	10939.2002	10802.55957	10876.67969	10876.67969	228290000
2001/5/3	10872.32031	10872.32031	10723.57031	10796.65039	10796.65039	197610000
2001/5/4	10793.2002	10958.13965	10673.21973	10951.24023	10951.24023	214010000
2001/5/7	10952.34961	10995.28027	10893.58984	10935.16992	10935.16992	190710000
2001/5/8	10936.66016	10946.80957	10819.80957	10883.50977	10883.50977	192290000
2001/5/9	10875.95996	10914.00977	10800.94043	10866.98047	10866.98047	212720000
2001/5/10	10868.87012	10979.08984	10868.79981	10910.44043	10910.44043	189970000
2001/5/11	10908.29981	10920.13965	10774.12988	10821.30957	10821.30957	174720000
2001/5/14	10819.54981	10878.75977	10800.12988	10877.33008	10877.33008	151230000
2001/5/15	10877.45996	10922.16992	10816.16992	10872.96973	10872.96973	202050000
2001/5/16	10864.74023	11231.15039	10814.30957	11215.91992	11215.91992	223850000
2001/5/17	11218.65039	11328.61035	11181.91016	11248.58008	11248.58008	283080000
2001/5/18	11245.78027	11303.75977	11193.59961	11301.74023	11301.74023	214370000
2001/5/21	11299.13965	11345.71973	11232.83984	11337.91992	11337.91992	227630000
2001/5/22	11339.79981	11350.04981	11239.59961	11257.24023	11257.24023	221970000
2001/5/23	11257.75977	11262.25	11101.20996	11105.50977	11105.50977	224130000
2001/5/24	11107.07031	11173.37012	11044.96973	11122.41992	11122.41992	201170000
2001/5/25	11122.03027	11123.99023	10993.79004	11005.37012	11005.37012	146210000
2001/5/29	11004.66016	11066.00977	10970.42969	11039.13965	11039.13965	214540000
2001/5/30	11032.95996	11042.12988	10864.83008	10872.63965	10872.63965	213120000
2001/5/31	10873.23047	10978.95996	10865.94043	10911.94043	10911.94043	190660000
2001/6/1	10913.57031	11021.57031	10835.49023	10990.41016	10990.41016	196260000
2001/6/4	10991.76953	11071.66992	10938.87988	11061.51953	11061.51953	150960000
2001/6/5	11061.38965	11196.53027	11043.44043	11175.83984	11175.83984	211730000
2001/6/6	11177.73047	11179.67969	11059.63965	11070.24023	11070.24023	232580000
2001/6/7	11069.58008	11100.04004	11008.9502	11090.74023	11090.74023	231460000
2001/6/8	11095.62012	11096.45996	10938.08008	10977	10977	176020000
2001/6/11	10974.79004	10975.44043	10871.33984	10922.08984	10922.08984	162750000
2001/6/12	10914.66992	10982.13965	10788.58008	10948.37988	10948.37988	234420000
2001/6/13	10942	11004.33008	10866.51953	10871.62012	10871.62012	195810000
2001/6/14	10868.26953	10868.48047	10659.46973	10690.12988	10690.12988	309640000
2001/6/15	10680.80957	10716.29981	10566.54981	10623.63965	10623.63965	379300000
2001/6/18	10622.5	10709.04981	10614.71973	10645.37988	10645.37988	196230000
2001/6/19	10654.29981	10740.79004	10563.66016	10596.66992	10596.66992	240250000
2001/6/20	10593.79004	10702.07031	10563.86035	10647.33008	10647.33008	244140000
2001/6/21	10646.38965	10759.63965	10597.13965	10715.42969	10715.42969	266590000
2001/6/22	10716.5	10724.69043	10573.99023	10604.58984	10604.58984	210360000
2001/6/25	10607.87988	10644.24023	10468.12012	10504.21973	10504.21973	228190000
2001/6/26	10497.29981	10534.20996	10394.71973	10472.48047	10472.48047	235950000
2001/6/27	10470.34961	10531.19043	10408	10434.83984	10434.83984	210560000
2001/6/28	10438.73047	10646.4502	10438.66016	10566.20996	10566.20996	272820000
2001/6/29	10565.26953	10605.58984	10491.59961	10502.40039	10502.40039	328480000
2001/7/2	10504.9502	10638.87012	10467.37988	10593.71973	10593.71973	215830000
2001/7/3	10588.88965	10595.12988	10531.51953	10571.11035	10571.11035	128500000
2001/7/5	10566.23047	10567.63965	10461.13965	10479.86035	10479.86035	179190000
2001/7/6	10476.73047	10476.73047	10220.13965	10252.67969	10252.67969	207540000
2001/7/9	10253.62012	10323.11035	10222.24023	10299.40039	10299.40039	216290000
2001/7/10	10300.82031	10335.62988	10162.70996	10175.63965	10175.63965	264970000
2001/7/11	10174.7002	10274.01953	10120.88965	10241.01953	10241.01953	267370000
2001/7/12	10269.30957	10496.63965	10269.30957	10478.99023	10478.99023	278190000
2001/7/13	10478.38965	10549.75977	10432.59961	10539.05957	10539.05957	200390000
2001/7/16	10537.98047	10568.69043	10446.59961	10472.12012	10472.12012	220170000
2001/7/17	10468.62012	10628.48047	10438.66016	10606.38965	10606.38965	283640000
2001/7/18	10594.54004	10594.54004	10480.87988	10569.83008	10569.83008	261170000
2001/7/19	10574.33008	10679.12012	10523.91992	10610	10610	235870000
2001/7/20	10606.19043	10606.19043	10529.25	10576.65039	10576.65039	231850000
2001/7/23	10576.91992	10595.40039	10419.70996	10424.41992	10424.41992	185500000
2001/7/24	10423.79981	10423.79981	10203.69043	10241.12012	10241.12012	214180000
2001/7/25	10241.75	10405.66992	10241.19043	10405.66992	10405.66992	228180000
2001/7/26	10403.45996	10459.01953	10284.08984	10455.62988	10455.62988	233860000
2001/7/27	10451.88965	10460.12012	10375.29004	10416.66992	10416.66992	172870000
2001/7/30	10418.67969	10440.48047	10361.4502	10401.71973	10401.71973	155870000
2001/7/31	10403.17969	10595.04981	10402.96973	10522.80957	10522.80957	224450000
2001/8/1	10527.37988	10599.95996	10484.2002	10510.00977	10510.00977	201290000
2001/8/2	10513.46973	10609.65039	10513.46973	10551.17969	10551.17969	219400000
2001/8/3	10550.00977	10550.55957	10433.07031	10512.78027	10512.78027	151270000
2001/8/6	10504.12988	10504.12988	10374.9502	10401.30957	10401.30957	163160000
2001/8/7	10399.03027	10472.71973	10376.04981	10458.74023	10458.74023	161480000
2001/8/8	10456.17969	10479.63965	10267.96973	10293.5	10293.5	185130000
2001/8/9	10291.15039	10312.19043	10205.55957	10298.55957	10298.55957	170020000
2001/8/10	10296.88965	10433.45996	10197.32031	10416.25	10416.25	161930000
2001/8/13	10411.90039	10445.79981	10367.05957	10415.91016	10415.91016	141380000
2001/8/14	10416.9502	10478.80957	10386.91992	10412.16992	10412.16992	145780000
2001/8/15	10407.04981	10469.74023	10340.75977	10345.9502	10345.9502	172000000
2001/8/16	10342.09961	10395.20996	10271.57031	10392.51953	10392.51953	196520000
2001/8/17	10385.45996	10385.45996	10180.92969	10240.78027	10240.78027	217550000
2001/8/20	10239.33008	10320.07031	10210.48047	10320.07031	10320.07031	180510000
2001/8/21	10320.07031	10378.75	10156.01953	10174.13965	10174.13965	182840000
2001/8/22	10170.29981	10305.12988	10134.5	10276.90039	10276.90039	204500000
2001/8/23	10276.41016	10286.79004	10213.51953	10229.15039	10229.15039	153280000
2001/8/24	10232.48047	10440.67969	10223.75977	10423.16992	10423.16992	187860000
2001/8/27	10422.75977	10441.37012	10382.34961	10382.34961	10382.34961	136800000
2001/8/28	10382.55957	10382.83008	10214.33984	10222.03027	10222.03027	172820000
2001/8/29	10224.4502	10267.7002	10075.61035	10090.90039	10090.90039	160980000
2001/8/30	10077.07031	10117.54004	9869.139648	9919.580078	9919.580078	240630000
2001/8/31	9918.959961	10036.94043	9887.200195	9949.75	9949.75	176270000
2001/9/4	9946.980469	10182.37988	9894.879883	9997.490234	9997.490234	262020000
2001/9/5	9998.120117	10066.69043	9885.879883	10033.26953	10033.26953	298080000
2001/9/6	10028.34961	10028.34961	9826.089844	9840.839844	9840.839844	303090000
2001/9/7	9841.25	9842.080078	9558.389648	9605.849609	9605.849609	304980000
2001/9/10	9603.360352	9671.799805	9493.549805	9605.509766	9605.509766	280040000
2001/9/17	9580.320313	9580.320313	8883.400391	8920.700195	8920.700195	565600000
2001/9/18	8922.700195	9022.05957	8861.049805	8903.400391	8903.400391	372230000
2001/9/19	8903.540039	8945.469727	8480.209961	8759.129883	8759.129883	457990000
2001/9/20	8748.610352	8748.820313	8375.719727	8376.209961	8376.209961	439990000
2001/9/21	8356.55957	8438.410156	8062.339844	8235.80957	8235.80957	623480000
2001/9/24	8242.320313	8649.389648	8242.320313	8603.860352	8603.860352	403530000
2001/9/25	8605.589844	8695.540039	8506.360352	8659.969727	8659.969727	349470000
2001/9/26	8660.05957	8718.160156	8527.049805	8567.389648	8567.389648	271690000
2001/9/27	8567.459961	8681.419922	8471.969727	8681.419922	8681.419922	282040000
2001/9/28	8679.070313	8856.549805	8679	8847.55957	8847.55957	340790000
2001/10/1	8845.969727	8850.669922	8732.139648	8836.830078	8836.830078	247430000
2001/10/2	8836.69043	8950.589844	8798.429688	8950.589844	8950.589844	259810000
2001/10/3	8946.019531	9148.349609	8860.839844	9123.780273	9123.780273	327530000
2001/10/4	9127.240234	9187.370117	9045.379883	9060.879883	9060.879883	307660000
2001/10/5	9058.830078	9131.740234	8951.070313	9119.769531	9119.769531	256640000
2001/10/8	9115.75	9144.80957	9012.299805	9067.94043	9067.94043	193330000
2001/10/9	9066.55957	9086.969727	9004.139648	9052.44043	9052.44043	212700000
2001/10/10	9052.299805	9252.900391	9000.139648	9240.860352	9240.860352	253720000
2001/10/11	9242.629883	9432.040039	9242.629883	9410.450195	9410.450195	312240000
2001/10/12	9409.070313	9409.070313	9193.730469	9344.160156	9344.160156	275630000
2001/10/15	9340.839844	9352.049805	9238.780273	9347.620117	9347.620117	199960000
2001/10/16	9346.30957	9411.139648	9298.700195	9384.230469	9384.230469	227850000
2001/10/17	9389.759766	9489.330078	9226.950195	9232.969727	9232.969727	303640000
2001/10/18	9230.75	9233.94043	9134.299805	9163.219727	9163.219727	238660000
2001/10/19	9162.80957	9218.019531	9080.80957	9204.110352	9204.110352	243950000
2001/10/22	9203.910156	9392.80957	9167.450195	9377.030273	9377.030273	222210000
2001/10/23	9379.169922	9439.209961	9300.370117	9340.080078	9340.080078	233120000
2001/10/24	9341.400391	9388.860352	9278.700195	9345.620117	9345.620117	245640000
2001/10/25	9342.290039	9462.900391	9177.889648	9462.900391	9462.900391	252930000
2001/10/26	9462.280273	9598.169922	9423.320313	9545.169922	9545.169922	212840000
2001/10/29	9543.370117	9543.370117	9269.5	9269.5	9269.5	203990000
2001/10/30	9264.519531	9264.519531	9065.589844	9121.980469	9121.980469	245350000
2001/10/31	9123.639648	9223.070313	9064.410156	9075.139648	9075.139648	245200000
2001/11/1	9087.450195	9284.450195	9014.459961	9263.900391	9263.900391	256480000
2001/11/2	9264.519531	9343.820313	9209.650391	9323.540039	9323.540039	222980000
2001/11/5	9326.589844	9476.450195	9326.169922	9441.030273	9441.030273	210700000
2001/11/6	9437.089844	9600.599609	9386.509766	9591.120117	9591.120117	260340000
2001/11/7	9584.679688	9644.120117	9522.410156	9554.370117	9554.370117	233400000
2001/11/8	9558.389648	9721.75	9558.389648	9587.519531	9587.519531	256000000
2001/11/9	9586.959961	9630.410156	9519.769531	9608	9608	174670000
2001/11/12	9606.129883	9606.129883	9408.580078	9554.370117	9554.370117	196140000
2001/11/13	9551.429688	9755.780273	9551.429688	9750.950195	9750.950195	244230000
2001/11/14	9751.129883	9859.379883	9741.410156	9823.610352	9823.610352	297690000
2001/11/15	9824.650391	9903.040039	9808.25	9872.389648	9872.389648	317340000
2001/11/16	9871.509766	9908.790039	9792.469727	9866.990234	9866.990234	244600000
2001/11/19	9870.450195	9976.459961	9870.450195	9976.459961	9976.459961	210100000
2001/11/20	9968.639648	9976.730469	9893.490234	9901.379883	9901.379883	205690000
2001/11/21	9894.19043	9894.19043	9796.410156	9834.679688	9834.679688	173020000
2001/11/23	9833.089844	9961.580078	9833.019531	9959.709961	9959.709961	70520000
2001/11/26	9961.580078	9992.790039	9903.80957	9982.75	9982.75	191870000
2001/11/27	9980.330078	9992.719727	9831.150391	9872.599609	9872.599609	271610000
2001/11/28	9867.05957	9867.200195	9706.610352	9711.860352	9711.860352	252200000
2001/11/29	9710.339844	9829.419922	9691.389648	9829.419922	9829.419922	212460000
2001/11/30	9828.799805	9891.580078	9802.910156	9851.55957	9851.55957	220520000
2001/12/3	9848.929688	9848.929688	9703.900391	9763.959961	9763.959961	223660000
2001/12/4	9765.549805	9893.839844	9743.049805	9893.839844	9893.839844	213650000
2001/12/5	9891.349609	10142.32031	9891.349609	10114.29004	10114.29004	304070000
2001/12/6	10113.53027	10169.44043	10079.76953	10099.13965	10099.13965	238340000
2001/12/7	10099.13965	10099.20996	10002.41016	10049.45996	10049.45996	204020000
2001/12/10	10047.04004	10075.61035	9921.450195	9921.450195	9921.450195	193100000
2001/12/11	9925.599609	10015.90039	9866.849609	9888.370117	9888.370117	234510000
2001/12/12	9887.269531	9919.719727	9806.099609	9894.80957	9894.80957	253990000
2001/12/13	9889.129883	9889.200195	9745.070313	9766.450195	9766.450195	287530000
2001/12/14	9764.719727	9848.450195	9736.419922	9811.150391	9811.150391	225820000
2001/12/17	9809.419922	9930.929688	9798.839844	9891.969727	9891.969727	220780000
2001/12/18	9893.219727	10015.33984	9892.589844	9998.389648	9998.389648	217100000
2001/12/19	9994.589844	10088.33984	9919.790039	10070.49023	10070.49023	247500000
2001/12/20	10064.12988	10076.03027	9985.179688	9985.179688	9985.179688	273560000
2001/12/21	9986.839844	10069.5	9986.839844	10035.33984	10035.33984	359380000
2001/12/24	10036.58984	10072.91016	10034.44043	10035.33984	10035.33984	63010000
2001/12/26	10035.54981	10169.08984	10034.92969	10088.13965	10088.13965	125890000
2001/12/27	10088.70996	10147.23047	10080.87012	10131.30957	10131.30957	132950000
2001/12/28	10133.94043	10184.4502	10109.86035	10136.99023	10136.99023	136950000
2001/12/31	10136.36035	10137.61035	10019.15039	10021.57031	10021.57031	146900000
2002/1/2	10021.70996	10074.01953	9935.700195	10073.40039	10073.40039	203990000
2002/1/3	10073.87988	10174.00977	10051.9502	10172.13965	10172.13965	275020000
2002/1/4	10176.83984	10283.66992	10174.83984	10259.74023	10259.74023	239480000
2002/1/7	10261.33008	10300.15039	10188.12012	10197.04981	10197.04981	225880000
2002/1/8	10195.75977	10211.23047	10121.34961	10150.54981	10150.54981	193640000
2002/1/9	10153.17969	10270.87988	10069.4502	10094.08984	10094.08984	247850000
2002/1/10	10092.5	10101.76953	10032.23047	10067.86035	10067.86035	199300000
2002/1/11	10069.51953	10098.37988	9985.25	9987.530273	9987.530273	197880000
2002/1/14	9985.379883	9985.379883	9889.269531	9891.419922	9891.419922	229950000
2002/1/15	9892.730469	9986.209961	9865.610352	9924.150391	9924.150391	239830000
2002/1/16	9916.540039	9916.540039	9711.099609	9712.269531	9712.269531	261920000
2002/1/17	9712.209961	9857.790039	9712.209961	9850.040039	9850.040039	243530000
2002/1/18	9830.94043	9830.94043	9738.429688	9771.849609	9771.849609	253830000
2002/1/22	9772.339844	9842.839844	9696.570313	9713.799805	9713.799805	222040000
2002/1/23	9710.959961	9773.370117	9680.509766	9730.959961	9730.959961	246200000
2002/1/24	9734.209961	9856.969727	9734.209961	9796.070313	9796.070313	251040000
2002/1/25	9793.230469	9897.849609	9755.110352	9840.080078	9840.080078	195230000
2002/1/28	9843.049805	9894.530273	9798.55957	9865.75	9865.75	169030000
2002/1/29	9865.540039	9908.160156	9616.650391	9618.240234	9618.240234	265460000
2002/1/30	9619.139648	9775.589844	9529.459961	9762.860352	9762.860352	322690000
2002/1/31	9763.200195	9922.490234	9763.200195	9920	9920	271970000
2002/2/1	9923.040039	9943.94043	9860.69043	9907.259766	9907.259766	228390000
2002/2/4	9905.459961	9905.459961	9677.540039	9687.089844	9687.089844	249680000
2002/2/5	9684.740234	9773.719727	9603.990234	9685.429688	9685.429688	273760000
2002/2/6	9682.040039	9733.099609	9608.209961	9653.389648	9653.389648	263670000
2002/2/7	9650.969727	9743.049805	9624.120117	9625.44043	9625.44043	228910000
2002/2/8	9627.650391	9745.55957	9580.320313	9744.240234	9744.240234	244750000
2002/2/11	9739.80957	9892.799805	9710.679688	9884.780273	9884.780273	189050000
2002/2/12	9880.349609	9906.019531	9811.639648	9863.740234	9863.740234	178160000
2002/2/13	9856.990234	9998.25	9856.990234	9989.669922	9989.669922	208240000
2002/2/14	9989.669922	10052.29004	9959.230469	10001.99023	10001.99023	224190000
2002/2/15	10000.83008	10007.45996	9893.769531	9903.040039	9903.040039	246600000
2002/2/19	9899.240234	9899.379883	9734.900391	9745.139648	9745.139648	226130000
2002/2/20	9742.370117	9956.049805	9734.209961	9941.169922	9941.169922	284530000
2002/2/21	9933.55957	10029.94043	9831.980469	9834.679688	9834.679688	277780000
2002/2/22	9834.889648	10002.54004	9796.139648	9968.150391	9968.150391	278200000
2002/2/25	9969.75	10172.62012	9966.360352	10145.70996	10145.70996	256580000
2002/2/26	10145.86035	10186.87988	10033.75	10115.25977	10115.25977	259700000
2002/2/27	10117.65039	10255.24023	10058.66016	10127.58008	10127.58008	263980000
2002/2/28	10130.28027	10238.7002	10104.87988	10106.12988	10106.12988	269590000
2002/3/1	10111.04004	10374.87988	10111.04004	10368.86035	10368.86035	261080000
2002/3/4	10368.09961	10600.09961	10366.78027	10586.82031	10586.82031	298820000
2002/3/5	10591.37988	10596.08984	10425.04981	10433.41016	10433.41016	288840000
2002/3/6	10431.95996	10601.50977	10425.79981	10574.29004	10574.29004	246850000
2002/3/7	10578.09961	10606.87988	10468.63965	10525.37012	10525.37012	258070000
2002/3/8	10531.66992	10663.83008	10531.66992	10572.49023	10572.49023	271140000
2002/3/11	10570.07031	10647.08984	10526	10611.24023	10611.24023	214210000
2002/3/12	10604.32031	10639.67969	10510.91016	10632.34961	10632.34961	218940000
2002/3/13	10620.16992	10620.16992	10474.16992	10501.84961	10501.84961	226430000
2002/3/14	10501.29004	10551.11035	10474.71973	10517.13965	10517.13965	185250000
2002/3/15	10516.4502	10607.23047	10511.46973	10607.23047	10607.23047	330430000
2002/3/18	10608.54004	10661.05957	10525.03027	10577.75	10577.75	182800000
2002/3/19	10578.37988	10673.09961	10577.48047	10635.25	10635.25	189720000
2002/3/20	10626.84961	10626.98047	10496.04004	10501.57031	10501.57031	209070000
2002/3/21	10501.99023	10505.71973	10354.74023	10479.83984	10479.83984	227260000
2002/3/22	10477.7002	10491.19043	10386.36035	10427.66992	10427.66992	188650000
2002/3/25	10428.42969	10449.25977	10280.76953	10281.66992	10281.66992	218840000
2002/3/26	10280.50977	10432.86035	10276.75977	10353.36035	10353.36035	202990000
2002/3/27	10351.28027	10453.90039	10337.86035	10426.91016	10426.91016	190880000
2002/3/28	10429.67969	10502.61035	10403.73047	10403.94043	10403.94043	179480000
2002/4/1	10402.07031	10402.07031	10263.67969	10362.7002	10362.7002	173820000
2002/4/2	10352.45996	10352.45996	10264.86035	10313.70996	10313.70996	191170000
2002/4/3	10311.80957	10339.86035	10139.48047	10198.29004	10198.29004	217770000
2002/4/4	10199.54004	10261.87988	10157.25977	10235.16992	10235.16992	214030000
2002/4/5	10235.79981	10335.29981	10217.38965	10271.63965	10271.63965	181160000
2002/4/8	10258.91016	10258.91016	10120.87012	10249.08008	10249.08008	220420000
2002/4/9	10249.83984	10304.99023	10201.12988	10208.66992	10208.66992	239080000
2002/4/10	10210.40039	10394.66992	10210.40039	10381.73047	10381.73047	267700000
2002/4/11	10378.88965	10378.88965	10154.28027	10176.08008	10176.08008	309050000
2002/4/12	10178.57031	10237.94043	10138.65039	10190.82031	10190.82031	231400000
2002/4/15	10189.57031	10225.75977	10070.49023	10093.66992	10093.66992	231610000
2002/4/16	10100.37988	10308.16992	10100.11035	10301.32031	10301.32031	253910000
2002/4/17	10299.66016	10326.44043	10188.25977	10220.78027	10220.78027	254320000
2002/4/18	10219.46973	10258.83984	10057	10205.28027	10205.28027	266470000
2002/4/19	10212.69043	10270.87988	10212.69043	10257.11035	10257.11035	249560000
2002/4/22	10256	10256	10109.24023	10136.42969	10136.42969	207120000
2002/4/23	10137.2002	10177.12988	10069.45996	10089.24023	10089.24023	238640000
2002/4/24	10090.07031	10163.41992	10027.66016	10030.42969	10030.42969	219790000
2002/4/25	10028.7002	10039.55957	9926.570313	10035.05957	10035.05957	248480000
2002/4/26	10037.41992	10082.66992	9910.719727	9910.719727	9910.719727	213180000
2002/4/29	9910.519531	9937.089844	9811.570313	9819.870117	9819.870117	211930000
2002/4/30	9818.900391	10006.28027	9818.900391	9946.219727	9946.219727	271250000
2002/5/1	9944.900391	10086.61035	9830.669922	10059.62988	10059.62988	262390000
2002/5/2	10057.62012	10117.54004	10040.12012	10091.87012	10091.87012	221770000
2002/5/3	10091.73047	10092.08008	9943.709961	10006.62988	10006.62988	227940000
2002/5/6	10005.79981	10023.86035	9807.69043	9808.040039	9808.040039	213910000
2002/5/7	9810.530273	9919.030273	9810.530273	9836.549805	9836.549805	270090000
2002/5/8	9847.959961	10148.94043	9847.959961	10141.83008	10141.83008	281990000
2002/5/9	10137.95996	10144.74023	10016.73047	10037.41992	10037.41992	215340000
2002/5/10	10040.25	10062.04981	9922.349609	9939.919922	9939.919922	212260000
2002/5/13	9938.820313	10110.96973	9920.200195	10109.66016	10109.66016	201420000
2002/5/14	10119.33984	10304.44043	10119.33984	10298.13965	10298.13965	254830000
2002/5/15	10288.55957	10349.07031	10223.69043	10243.67969	10243.67969	254000000
2002/5/16	10242.11035	10318.83008	10230.67969	10289.20996	10289.20996	198100000
2002/5/17	10291.04981	10353.42969	10256.71973	10353.08008	10353.08008	228190000
2002/5/20	10348.92969	10348.92969	10211.71973	10229.5	10229.5	167470000
2002/5/21	10229.08008	10292.9502	10086.54981	10105.70996	10105.70996	208290000
2002/5/22	10098.58008	10157.87988	10063.5	10157.87988	10157.87988	198520000
2002/5/23	10158.29981	10216.08008	10086.95996	10216.08008	10216.08008	203610000
2002/5/24	10211.91992	10217.66992	10084.75	10104.25977	10104.25977	143810000
2002/5/28	10106.54004	10118.50977	9961.860352	9981.580078	9981.580078	183870000
2002/5/29	9976.94043	9988.5	9922.969727	9923.040039	9923.040039	198060000
2002/5/30	9915.009766	9943.519531	9802.230469	9911.69043	9911.69043	233250000
2002/5/31	9915.150391	10042.25977	9915.009766	9925.25	9925.25	221700000
2002/6/3	9923.94043	9986.490234	9704.179688	9709.790039	9709.790039	221400000
2002/6/4	9710.339844	9739.410156	9592.790039	9687.839844	9687.839844	263590000
2002/6/5	9688.530273	9800.889648	9688.320313	9796.799805	9796.799805	224800000
2002/6/6	9795.700195	9802.549805	9594.660156	9624.639648	9624.639648	269660000
2002/6/7	9592.379883	9636.469727	9472.540039	9589.669922	9589.669922	366490000
2002/6/10	9587.379883	9718.089844	9562.540039	9645.400391	9645.400391	226060000
2002/6/11	9647.620117	9758.799805	9508.69043	9517.259766	9517.259766	252640000
2002/6/12	9515.120117	9624.769531	9449.980469	9617.709961	9617.709961	332400000
2002/6/13	9612.870117	9625.400391	9491.860352	9502.799805	9502.799805	227630000
2002/6/14	9498.919922	9498.919922	9260.990234	9474.209961	9474.209961	286920000
2002/6/17	9476.5	9687.769531	9476.5	9687.419922	9687.419922	247560000
2002/6/18	9684.519531	9721.75	9636.959961	9706.120117	9706.120117	212730000
2002/6/19	9702	9733.389648	9542.740234	9561.570313	9561.570313	248010000
2002/6/20	9561.639648	9573.889648	9425.879883	9431.769531	9431.769531	277030000
2002/6/21	9430.660156	9430.660156	9220.629883	9253.790039	9253.790039	416400000
2002/6/24	9252.469727	9369.950195	9083.55957	9281.820313	9281.820313	341190000
2002/6/25	9285.55957	9413.080078	9111.25	9126.820313	9126.820313	294930000
2002/6/26	9108.219727	9160.80957	8926.570313	9120.110352	9120.110352	407350000
2002/6/27	9122.120117	9269.919922	9034.959961	9269.919922	9269.919922	335340000
2002/6/28	9270.330078	9362.820313	9237.730469	9243.259766	9243.259766	331590000
2002/7/1	9239.25	9327.44043	9106.889648	9109.790039	9109.790039	258620000
2002/7/2	9104.950195	9135.820313	8960.540039	9007.75	9007.75	313900000
2002/7/3	9006.370117	9070.889648	8897.540039	9054.969727	9054.969727	272750000
2002/7/5	9061.540039	9379.849609	9061.540039	9379.5	9379.5	143040000
2002/7/8	9375.700195	9410.379883	9240.360352	9274.900391	9274.900391	244270000
2002/7/9	9273.379883	9318.099609	9081.959961	9096.089844	9096.089844	255570000
2002/7/10	9098.160156	9134.230469	8811.700195	8813.5	8813.5	383600000
2002/7/11	8812.120117	8854.900391	8605.339844	8801.530273	8801.530273	413260000
2002/7/12	8805.330078	8849.219727	8599.660156	8684.530273	8684.530273	339060000
2002/7/15	8681.280273	8681.900391	8244.870117	8639.19043	8639.19043	379100000
2002/7/16	8635.30957	8635.660156	8406.450195	8473.110352	8473.110352	364500000
2002/7/17	8476.209961	8723.370117	8452.759766	8542.480469	8542.480469	377580000
2002/7/18	8540.469727	8621.950195	8404.429688	8409.490234	8409.490234	276320000
2002/7/19	8406.099609	8406.099609	7966.720215	8019.259766	8019.259766	379120000
2002/7/22	8015.040039	8103.859863	7717.290039	7784.580078	7784.580078	477860000
2002/7/23	7785.549805	7894.410156	7682.890137	7702.339844	7702.339844	528730000
2002/7/24	7698.459961	8202.019531	7532.660156	8191.290039	8191.290039	568650000
2002/7/25	8185.890137	8309.389648	7945.950195	8186.310059	8186.310059	442460000
2002/7/26	8192.610352	8267.719727	8114.589844	8264.389648	8264.389648	306600000
2002/7/29	8267.990234	8711.879883	8267.990234	8711.879883	8711.879883	328750000
2002/7/30	8707.030273	8762.139648	8540.120117	8680.030273	8680.030273	332810000
2002/7/31	8678.650391	8736.730469	8537.099609	8736.589844	8736.589844	328050000
2002/8/1	8732.580078	8734.30957	8479.900391	8506.620117	8506.620117	306600000
2002/8/2	8504.959961	8508.769531	8203.820313	8313.129883	8313.129883	298050000
2002/8/5	8312.919922	8312.919922	8030.819824	8043.629883	8043.629883	281930000
2002/8/6	8049.930176	8418.150391	8049.930176	8274.089844	8274.089844	303670000
2002/8/7	8282.25	8460.169922	8214.620117	8456.150391	8456.150391	282860000
2002/8/8	8456.290039	8717.419922	8430.330078	8712.019531	8712.019531	308760000
2002/8/9	8707.240234	8796.679688	8575.980469	8745.450195	8745.450195	240400000
2002/8/12	8741.919922	8742.05957	8582.009766	8688.889648	8688.889648	194200000
2002/8/13	8683.150391	8745.519531	8473.320313	8482.389648	8482.389648	263650000
2002/8/14	8479.139648	8748.290039	8353.070313	8743.30957	8743.30957	308960000
2002/8/15	8745.040039	8854.209961	8687.919922	8818.139648	8818.139648	285810000
2002/8/16	8813.070313	8837.519531	8709.389648	8778.05957	8778.05957	250960000
2002/8/19	8777.089844	8994.120117	8753.519531	8990.790039	8990.790039	250510000
2002/8/20	8986.5	8986.5	8822.019531	8872.070313	8872.070313	250310000
2002/8/21	8866.139648	8974.360352	8798.889648	8957.230469	8957.230469	280710000
2002/8/22	8961.179688	9077.009766	8926.919922	9053.639648	9053.639648	236710000
2002/8/23	9051.490234	9051.490234	8829.959961	8872.959961	8872.959961	208070000
2002/8/26	8873.929688	8949.530273	8756.019531	8919.009766	8919.009766	187120000
2002/8/27	8917.490234	9017.019531	8782.030273	8824.410156	8824.410156	231250000
2002/8/28	8823.929688	8823.990234	8646.19043	8694.089844	8694.089844	219470000
2002/8/29	8690.69043	8742.009766	8558.019531	8670.990234	8670.990234	224250000
2002/8/30	8669.259766	8783.349609	8605.870117	8663.5	8663.5	177100000
2002/9/3	8659.269531	8659.269531	8304.299805	8308.049805	8308.049805	267290000
2002/9/4	8308.530273	8452.589844	8280.400391	8425.120117	8425.120117	273410000
2002/9/5	8420.200195	8420.200195	8217.049805	8283.700195	8283.700195	285590000
2002/9/6	8296.459961	8474.709961	8296.459961	8427.200195	8427.200195	253650000
2002/9/9	8425.879883	8558.009766	8315.469727	8519.379883	8519.379883	230080000
2002/9/10	8520.139648	8602.610352	8502.320313	8602.610352	8602.610352	220350000
2002/9/11	8604.269531	8726.900391	8570.219727	8581.169922	8581.169922	185470000
2002/9/12	8574.94043	8574.94043	8359.089844	8379.410156	8379.410156	222760000
2002/9/13	8377.679688	8378.44043	8247.839844	8312.69043	8312.69043	248270000
2002/9/16	8311.790039	8389.259766	8257.69043	8380.179688	8380.179688	189900000
2002/9/17	8386.349609	8482.339844	8192.009766	8207.549805	8207.549805	260470000
2002/9/18	8203.070313	8253.320313	8051.910156	8172.450195	8172.450195	289370000
2002/9/19	8170.649902	8170.649902	7939.830078	7942.390137	7942.390137	276320000
2002/9/20	7945.930176	8017.370117	7922.069824	7986.02002	7986.02002	431280000
2002/9/23	7984.77002	7984.77002	7788.419922	7872.149902	7872.149902	268190000
2002/9/24	7871.22998	7871.22998	7666	7683.129883	7683.129883	336190000
2002/9/25	7687.160156	7891.279785	7665.660156	7841.819824	7841.819824	328040000
2002/9/26	7844.620117	8012.419922	7844.620117	7997.120117	7997.120117	334600000
2002/9/27	7996.009766	7996.009766	7694.720215	7701.450195	7701.450195	327120000
2002/9/30	7698.810059	7698.810059	7460.779785	7591.930176	7591.930176	373450000
2002/10/1	7593.040039	7940.589844	7593.040039	7938.790039	7938.790039	339910000
2002/10/2	7936.569824	7969.370117	7742.02002	7755.609863	7755.609863	322970000
2002/10/3	7753.459961	7913.470215	7693.330078	7717.189941	7717.189941	316980000
2002/10/4	7719.339844	7784.810059	7472.009766	7528.399902	7528.399902	338800000
2002/10/7	7528.680176	7637.910156	7404.939941	7422.839844	7422.839844	300960000
2002/10/8	7425.819824	7622.660156	7331.419922	7501.490234	7501.490234	377960000
2002/10/9	7499.959961	7500.029785	7282.390137	7286.27002	7286.27002	377870000
2002/10/10	7286.339844	7560.930176	7197.490234	7533.950195	7533.950195	393740000
2002/10/11	7540.740234	7901.259766	7540.740234	7850.290039	7850.290039	351520000
2002/10/14	7848.209961	7915	7745.700195	7877.399902	7877.399902	228340000
2002/10/15	7883.22998	8255.679688	7883.22998	8255.679688	8255.679688	410910000
2002/10/16	8232.099609	8232.099609	8013.410156	8036.029785	8036.029785	385800000
2002/10/17	8038.310059	8318.450195	8038.240234	8275.040039	8275.040039	390240000
2002/10/18	8287.719727	8331.55957	8147.200195	8322.400391	8322.400391	319260000
2002/10/21	8320.740234	8547.830078	8230.5	8538.240234	8538.240234	311250000
2002/10/22	8534.080078	8534.080078	8376.150391	8450.160156	8450.160156	294820000
2002/10/23	8448.55957	8494.759766	8294.379883	8494.269531	8494.269531	332100000
2002/10/24	8495.379883	8558.629883	8277.870117	8317.339844	8317.339844	303020000
2002/10/25	8317.480469	8445.299805	8258.519531	8443.990234	8443.990234	242650000
2002/10/28	8448.980469	8531.450195	8325.450195	8368.040039	8368.040039	290400000
2002/10/29	8367.280273	8399.740234	8198.040039	8368.94043	8368.94043	287600000
2002/10/30	8363.950195	8459.30957	8307.419922	8427.410156	8427.410156	290370000
2002/10/31	8427.339844	8493.919922	8336.339844	8397.030273	8397.030273	291380000
2002/11/1	8395.639648	8542.269531	8309.5	8517.639648	8517.639648	281290000
2002/11/4	8521.599609	8730.639648	8521.599609	8571.599609	8571.599609	336230000
2002/11/5	8568.759766	8691.379883	8544.419922	8678.269531	8678.269531	252030000
2002/11/6	8677.169922	8800	8590.19043	8771.009766	8771.009766	321670000
2002/11/7	8766.080078	8766.219727	8549.820313	8586.240234	8586.240234	328020000
2002/11/8	8585.75	8668.910156	8498.919922	8537.129883	8537.129883	250130000
2002/11/11	8535.80957	8535.879883	8349.530273	8358.950195	8358.950195	213540000
2002/11/12	8356.730469	8504.669922	8356.730469	8386	8386	275330000
2002/11/13	8380.320313	8493.509766	8298.679688	8398.490234	8398.490234	301160000
2002/11/14	8403.69043	8545.110352	8403.69043	8542.129883	8542.129883	267380000
2002/11/15	8535.639648	8583.950195	8460.769531	8579.089844	8579.089844	290040000
2002/11/18	8579.740234	8636.240234	8480.679688	8486.570313	8486.570313	232900000
2002/11/19	8484.929688	8546.839844	8405.120117	8474.780273	8474.780273	263730000
2002/11/20	8469.570313	8643.030273	8439.05957	8623.009766	8623.009766	299740000
2002/11/21	8625.480469	8856.570313	8625.480469	8845.150391	8845.150391	399040000
2002/11/22	8842.410156	8880.389648	8801	8804.839844	8804.839844	279420000
2002/11/25	8804.969727	8868.870117	8756.019531	8849.400391	8849.400391	228250000
2002/11/26	8844.120117	8844.400391	8670.179688	8676.419922	8676.419922	254320000
2002/11/27	8678.959961	8939.910156	8678.959961	8931.679688	8931.679688	226450000
2002/11/29	8933.669922	8950.330078	8891.290039	8896.089844	8896.089844	109700000
2002/12/2	8902.950195	9043.370117	8787.150391	8862.570313	8862.570313	282090000
2002/12/3	8861.129883	8861.129883	8721.879883	8742.929688	8742.929688	240680000
2002/12/4	8734.219727	8811.620117	8653.379883	8737.849609	8737.849609	283220000
2002/12/5	8740.660156	8769.049805	8608.75	8623.280273	8623.280273	241330000
2002/12/6	8620.879883	8679.509766	8501.860352	8645.769531	8645.769531	242140000
2002/12/9	8643.990234	8643.990234	8473	8473.410156	8473.410156	227690000
2002/12/10	8473.610352	8578.990234	8469.549805	8574.259766	8574.259766	224650000
2002/12/11	8571.519531	8625.889648	8487.530273	8589.139648	8589.139648	219990000
2002/12/12	8590.990234	8615.129883	8510.839844	8538.400391	8538.400391	206020000
2002/12/13	8536.070313	8536.070313	8422.94043	8433.709961	8433.709961	213100000
2002/12/16	8436.589844	8627.540039	8434.740234	8627.400391	8627.400391	207040000
2002/12/17	8626.990234	8638.639648	8525.030273	8535.389648	8535.389648	224130000
2002/12/18	8531.30957	8531.379883	8407.719727	8447.349609	8447.349609	227620000
2002/12/19	8441.94043	8505.230469	8327.780273	8364.799805	8364.799805	249130000
2002/12/20	8367.410156	8513.650391	8367.410156	8511.320313	8511.320313	386140000
2002/12/23	8511.389648	8554.040039	8462.639648	8493.290039	8493.290039	184910000
2002/12/24	8491.990234	8491.990234	8443.650391	8448.110352	8448.110352	81600000
2002/12/26	8448.860352	8565.009766	8408.709961	8432.610352	8432.610352	130760000
2002/12/27	8429.280273	8449.410156	8285.139648	8303.780273	8303.780273	143720000
2002/12/30	8304.05957	8364.740234	8252.509766	8332.849609	8332.849609	200850000
2002/12/31	8332.240234	8361.30957	8242.910156	8341.629883	8341.629883	190390000
2003/1/2	8342.379883	8608.269531	8342.379883	8607.519531	8607.519531	243910000
2003/1/3	8607.379883	8635.490234	8552.870117	8601.69043	8601.69043	234000000
2003/1/6	8602.780273	8800.589844	8602.099609	8773.570313	8773.570313	258040000
2003/1/7	8775.839844	8802.639648	8713.030273	8740.589844	8740.589844	266970000
2003/1/8	8735.929688	8736.070313	8580.099609	8595.30957	8595.30957	255650000
2003/1/9	8596.679688	8787.700195	8596.610352	8776.179688	8776.179688	253560000
2003/1/10	8776.040039	8818.549805	8689.580078	8784.889648	8784.889648	235610000
2003/1/13	8787.830078	8869.290039	8746.969727	8785.980469	8785.980469	231990000
2003/1/14	8787.219727	8843.370117	8746.349609	8842.620117	8842.620117	225130000
2003/1/15	8843.639648	8854.610352	8702.139648	8723.179688	8723.179688	254600000
2003/1/16	8721.120117	8805.519531	8673.049805	8697.870117	8697.870117	230790000
2003/1/17	8695.820313	8695.820313	8559.110352	8586.740234	8586.740234	293830000
2003/1/21	8586.259766	8623.490234	8438.179688	8442.900391	8442.900391	231720000
2003/1/22	8439.540039	8444.610352	8306.589844	8318.730469	8318.730469	265550000
2003/1/23	8320.719727	8386.610352	8255.860352	8369.469727	8369.469727	274990000
2003/1/24	8367.889648	8367.889648	8112.430176	8131.009766	8131.009766	267450000
2003/1/27	8128.540039	8150.339844	7957.819824	7989.560059	7989.560059	272190000
2003/1/28	7991.069824	8114	7991.069824	8088.839844	8088.839844	265270000
2003/1/29	8087.950195	8158.02002	7945	8110.709961	8110.709961	297990000
2003/1/30	8109.140137	8141.089844	7938.620117	7945.129883	7945.129883	259940000
2003/1/31	7939.720215	8089.660156	7917.160156	8053.810059	8053.810059	307420000
2003/2/3	8053.740234	8152.080078	8053.740234	8109.819824	8109.819824	221770000
2003/2/4	8104.609863	8104.609863	7934.77002	8013.290039	8013.290039	228700000
2003/2/5	8014.450195	8152.529785	7967.819824	7985.180176	7985.180176	229550000
2003/2/6	7981.950195	7991.959961	7881.299805	7929.299805	7929.299805	218870000
2003/2/7	7932.450195	8001.080078	7830.02002	7864.22998	7864.22998	220080000
2003/2/10	7865.740234	7933.680176	7801.290039	7920.109863	7920.109863	224630000
2003/2/11	7920.930176	7985.52002	7806.5	7843.109863	7843.109863	227230000
2003/2/12	7836.359863	7854.620117	7753.709961	7758.169922	7758.169922	205990000
2003/2/13	7756.549805	7781.890137	7628.990234	7749.870117	7749.870117	238130000
2003/2/14	7750.899902	7908.799805	7725.319824	7908.799805	7908.799805	237900000
2003/2/18	7909.299805	8076.02002	7909.299805	8041.149902	8041.149902	225050000
2003/2/19	8033.799805	8043.109863	7935.27002	8000.600098	8000.600098	199120000
2003/2/20	8002.700195	8027.350098	7893.740234	7914.959961	7914.959961	219580000
2003/2/21	7915.52002	8039.27002	7854.379883	8018.109863	8018.109863	261470000
2003/2/24	8017.339844	8017.339844	7851.109863	7858.240234	7858.240234	229020000
2003/2/25	7856.419922	7920.490234	7719.640137	7909.5	7909.5	270080000
2003/2/26	7907.390137	7925.810059	7793.890137	7806.97998	7806.97998	261170000
2003/2/27	7807.959961	7924.620117	7789.950195	7884.990234	7884.990234	254920000
2003/2/28	7886.109863	7965.799805	7855.439941	7891.080078	7891.080078	245060000
2003/3/3	7890.240234	7981.459961	7822.72998	7837.859863	7837.859863	216370000
2003/3/4	7838.140137	7845.709961	7704.310059	7704.870117	7704.870117	219770000
2003/3/5	7702.350098	7775.600098	7661.319824	7775.600098	7775.600098	237140000
2003/3/6	7774.759766	7777.419922	7659.089844	7673.990234	7673.990234	231760000
2003/3/7	7671.75	7743.819824	7562.649902	7740.029785	7740.029785	310190000
2003/3/10	7739.399902	7739.470215	7559.640137	7568.180176	7568.180176	215960000
2003/3/11	7568.529785	7642.410156	7520.629883	7524.060059	7524.060059	227470000
2003/3/12	7517.759766	7552.069824	7416.640137	7552.069824	7552.069824	286350000
2003/3/13	7555.290039	7824.339844	7555.290039	7821.75	7821.75	346650000
2003/3/14	7822.169922	7931.629883	7799.47998	7859.709961	7859.709961	301760000
2003/3/17	7857.959961	8145.839844	7779.72998	8141.919922	8141.919922	356750000
2003/3/18	8142.689941	8209.360352	8096.120117	8194.230469	8194.230469	302750000
2003/3/19	8193.040039	8277.639648	8141.5	8265.450195	8265.450195	277110000
2003/3/20	8264.679688	8318.80957	8130.859863	8286.599609	8286.599609	266450000
2003/3/21	8290.379883	8522.179688	8290.379883	8521.969727	8521.969727	360490000
2003/3/24	8514.820313	8514.820313	8185.200195	8214.679688	8214.679688	259460000
2003/3/25	8216.849609	8337.719727	8180.720215	8280.230469	8280.230469	258050000
2003/3/26	8279.879883	8284.990234	8187.72998	8229.879883	8229.879883	227160000
2003/3/27	8226.389648	8251.799805	8104.049805	8201.450195	8201.450195	225400000
2003/3/28	8198.849609	8205.089844	8105.790039	8145.77002	8145.77002	187980000
2003/3/31	8142.830078	8142.830078	7929.310059	7992.129883	7992.129883	301270000
2003/4/1	7992.830078	8100.529785	7979.689941	8069.859863	8069.859863	263590000
2003/4/2	8069.859863	8316.580078	8069.859863	8285.05957	8285.05957	289360000
2003/4/3	8285.759766	8335.620117	8237.540039	8240.379883	8240.379883	258180000
2003/4/4	8240.589844	8305.860352	8215.099609	8277.150391	8277.150391	246900000
2003/4/7	8284.150391	8520.209961	8284.150391	8300.410156	8300.410156	285610000
2003/4/8	8299.120117	8342.830078	8260.480469	8298.919922	8298.919922	229810000
2003/4/9	8299.280273	8388.330078	8195.139648	8197.94043	8197.94043	261020000
2003/4/10	8198.990234	8225.040039	8145.870117	8221.330078	8221.330078	206280000
2003/4/11	8223.219727	8337.580078	8179.879883	8203.410156	8203.410156	214360000
2003/4/14	8203.969727	8351.94043	8201.549805	8351.099609	8351.099609	199690000
2003/4/15	8347.660156	8402.429688	8307.540039	8402.360352	8402.360352	255820000
2003/4/16	8405.719727	8446.469727	8233.730469	8257.610352	8257.610352	303520000
2003/4/17	8255.790039	8347.450195	8235.410156	8337.650391	8337.650391	246320000
2003/4/21	8336.669922	8397.950195	8301.94043	8328.900391	8328.900391	175900000
2003/4/22	8326.379883	8487.509766	8263.980469	8484.990234	8484.990234	250980000
2003/4/23	8484.919922	8526.379883	8451.450195	8515.660156	8515.660156	271240000
2003/4/24	8512.44043	8512.44043	8395.700195	8440.040039	8440.040039	239460000
2003/4/25	8438.980469	8439.330078	8288.490234	8306.349609	8306.349609	226270000
2003/4/28	8306.839844	8501.660156	8305.030273	8471.610352	8471.610352	214870000
2003/4/29	8472.879883	8559.769531	8442.339844	8502.990234	8502.990234	236500000
2003/4/30	8501.379883	8528.75	8432.120117	8480.089844	8480.089844	252910000
2003/5/1	8478.480469	8488.349609	8340.230469	8454.25	8454.25	198580000
2003/5/2	8453.480469	8593.25	8409.290039	8582.679688	8582.679688	216790000
2003/5/5	8583.169922	8601.94043	8511.110352	8531.570313	8531.570313	200340000
2003/5/6	8531.280273	8641.219727	8525.75	8588.360352	8588.360352	225340000
2003/5/7	8585.419922	8635.05957	8529.040039	8560.629883	8560.629883	210880000
2003/5/8	8558.669922	8575.110352	8477.360352	8491.219727	8491.219727	192890000
2003/5/9	8492.69043	8612.790039	8492.69043	8604.599609	8604.599609	19950000
2003/5/12	8603.900391	8743.469727	8569.44043	8726.730469	8726.730469	224780000
2003/5/13	8722.879883	8723.290039	8647.599609	8679.25	8679.25	194040000
2003/5/14	8673.290039	8728.410156	8608.30957	8647.820313	8647.820313	202190000
2003/5/15	8649.219727	8727.780273	8643.110352	8713.139648	8713.139648	213370000
2003/5/16	8710.360352	8742.580078	8644.820313	8678.969727	8678.969727	244540000
2003/5/19	8676.519531	8676.589844	8483.30957	8493.389648	8493.389648	220770000
2003/5/20	8494.089844	8550.259766	8416.719727	8491.360352	8491.360352	263620000
2003/5/21	8485.620117	8523.160156	8431.209961	8516.429688	8516.429688	316410000
2003/5/22	8516.990234	8628.139648	8509.219727	8594.019531	8594.019531	278820000
2003/5/23	8594.019531	8625.820313	8541.570313	8601.379883	8601.379883	197850000
2003/5/27	8600.540039	8792.44043	8540.589844	8781.349609	8781.349609	266320000
2003/5/28	8781.839844	8854.530273	8773.929688	8793.120117	8793.120117	265520000
2003/5/29	8787.230469	8862.580078	8679.599609	8711.179688	8711.179688	286300000
2003/5/30	8711.459961	8868.330078	8711.389648	8850.259766	8850.259766	246980000
2003/6/2	8851.450195	9003.269531	8851.450195	8897.80957	8897.80957	261750000
2003/6/3	8898.230469	8940.379883	8861.320313	8922.950195	8922.950195	222930000
2003/6/4	8919.94043	9057.400391	8909.009766	9038.980469	9038.980469	253390000
2003/6/5	9036.669922	9045.150391	8969.240234	9041.299805	9041.299805	300130000
2003/6/6	9045.570313	9215.879883	9045.570313	9062.790039	9062.790039	348170000
2003/6/9	9061.179688	9066.450195	8945.589844	8980	8980	210890000
2003/6/10	8980.790039	9059.290039	8980.650391	9054.889648	9054.889648	211700000
2003/6/11	9048.849609	9183.219727	9038.070313	9183.219727	9183.219727	217720000
2003/6/12	9184.290039	9236.110352	9116.860352	9196.549805	9196.549805	215420000
2003/6/13	9197.879883	9222.669922	9074.080078	9117.120117	9117.120117	189390000
2003/6/16	9117.55957	9318.959961	9117.55957	9318.959961	9318.959961	209150000
2003/6/17	9319.660156	9352.769531	9268.959961	9323.019531	9323.019531	266920000
2003/6/18	9322.669922	9333.660156	9232.049805	9293.799805	9293.799805	259520000
2003/6/19	9293.799805	9313.290039	9154.740234	9179.530273	9179.530273	234810000
2003/6/20	9180.929688	9276.509766	9180.929688	9200.75	9200.75	338410000
2003/6/23	9199.490234	9199.700195	9038.290039	9072.950195	9072.950195	197010000
2003/6/24	9071.480469	9140.80957	9057.889648	9109.849609	9109.849609	205210000
2003/6/25	9109.570313	9161.740234	9000.679688	9011.530273	9011.530273	217660000
2003/6/26	9011.05957	9092.209961	8987.160156	9079.040039	9079.040039	190510000
2003/6/27	9079.740234	9105.509766	8970.280273	8989.049805	8989.049805	213230000
2003/6/30	8990.740234	9068.049805	8970.429688	8985.44043	8985.44043	223930000
2003/7/1	8983.660156	9050.820313	8871.200195	9040.950195	9040.950195	230460000
2003/7/2	9043.540039	9148.299805	9043.540039	9142.839844	9142.839844	253550000
2003/7/3	9141.160156	9149.629883	9035.339844	9070.209961	9070.209961	132100000
2003/7/7	9073.919922	9261.120117	9073.919922	9216.790039	9216.790039	235220000
2003/7/8	9213.480469	9236.389648	9162.94043	9223.089844	9223.089844	225570000
2003/7/9	9221.900391	9229.110352	9108.240234	9156.209961	9156.209961	273640000
2003/7/10	9154.530273	9154.530273	8996.759766	9036.040039	9036.040039	213540000
2003/7/11	9036.389648	9146.480469	9035.519531	9119.589844	9119.589844	192970000
2003/7/14	9126.450195	9278.410156	9126.450195	9177.150391	9177.150391	250150000
2003/7/15	9179.179688	9238.009766	9091.299805	9128.969727	9128.969727	271370000
2003/7/16	9133.700195	9153.419922	9042.19043	9094.589844	9094.589844	279140000
2003/7/17	9089.339844	9113.570313	9017.839844	9050.820313	9050.820313	245390000
2003/7/18	9052.290039	9188.150391	9052.290039	9188.150391	9188.150391	229880000
2003/7/21	9187.799805	9187.799805	9075.19043	9096.69043	9096.69043	204350000
2003/7/22	9098.650391	9174.419922	9037.299805	9158.450195	9158.450195	217580000
2003/7/23	9159.080078	9203.480469	9102.280273	9194.240234	9194.240234	190150000
2003/7/24	9196.55957	9281.419922	9106.419922	9112.509766	9112.509766	210790000
2003/7/25	9113.849609	9284.570313	9085.129883	9284.570313	9284.570313	201620000
2003/7/28	9284.919922	9303.830078	9234.5	9266.509766	9266.509766	205610000
2003/7/29	9268.19043	9289.69043	9168.259766	9204.459961	9204.459961	227410000
2003/7/30	9204.389648	9236.540039	9164.969727	9200.049805	9200.049805	176990000
2003/7/31	9199.349609	9361.400391	9199.280273	9233.799805	9233.799805	243910000
2003/8/1	9232.679688	9234.219727	9138.290039	9153.969727	9153.969727	212650000
2003/8/4	9154.179688	9209.150391	9048.580078	9186.040039	9186.040039	195740000
2003/8/5	9185.269531	9187.730469	9034.570313	9036.320313	9036.320313	198620000
2003/8/6	9032.959961	9134.570313	8997.110352	9061.740234	9061.740234	214380000
2003/8/7	9060.480469	9135	9031.139648	9126.450195	9126.450195	191330000
2003/8/8	9127.360352	9191.370117	9127.360352	9191.089844	9191.089844	171640000
2003/8/11	9189.620117	9251.589844	9146.620117	9217.349609	9217.349609	145460000
2003/8/12	9218.120117	9310.269531	9208.799805	9310.05957	9310.05957	167710000
2003/8/13	9303.69043	9322.110352	9233.94043	9271.759766	9271.759766	165850000
2003/8/14	9272.25	9334.570313	9218.820313	9310.55957	9310.55957	168170000
2003/8/15	9308.519531	9337.169922	9281.5	9321.69043	9321.69043	104780000
2003/8/18	9320.660156	9419.379883	9320.589844	9412.450195	9412.450195	185580000
2003/8/19	9412.169922	9445.080078	9351.730469	9428.900391	9428.900391	214810000
2003/8/20	9420.129883	9423.259766	9364.030273	9397.509766	9397.509766	244570000
2003/8/21	9399.959961	9481.44043	9391.889648	9423.679688	9423.679688	221730000
2003/8/22	9436.040039	9499.969727	9345.860352	9348.870117	9348.870117	250780000
2003/8/25	9349.44043	9350.769531	9280.94043	9317.639648	9317.639648	148680000
2003/8/26	9316.030273	9353.860352	9233.080078	9340.450195	9340.450195	190330000
2003/8/27	9339.820313	9346.980469	9306.490234	9333.790039	9333.790039	147560000
2003/8/28	9334.349609	9392.589844	9261.570313	9374.209961	9374.209961	163340000
2003/8/29	9373.330078	9421.230469	9350.070313	9415.820313	9415.820313	150050000
2003/9/2	9416.669922	9535.969727	9389.580078	9523.269531	9523.269531	226800000
2003/9/3	9521.860352	9597.379883	9514.490234	9568.459961	9568.459961	260220000
2003/9/4	9569.089844	9609.089844	9541.719727	9587.900391	9587.900391	203050000
2003/9/5	9589.519531	9589.519531	9461.370117	9503.339844	9503.339844	201900000
2003/9/8	9503.410156	9599.339844	9503.410156	9586.290039	9586.290039	174430000
2003/9/9	9584.919922	9584.950195	9490.839844	9507.200195	9507.200195	190790000
2003/9/10	9504.879883	9504.950195	9400.379883	9420.459961	9420.459961	206080000
2003/9/11	9415.049805	9502.839844	9410.419922	9459.759766	9459.759766	181230000
2003/9/12	9456.879883	9488.320313	9380.950195	9471.549805	9471.549805	183360000
2003/9/15	9471.19043	9490.910156	9436.599609	9448.80957	9448.80957	171610000
2003/9/16	9449.160156	9571.129883	9449.160156	9567.339844	9567.339844	196800000
2003/9/17	9566.080078	9594.429688	9536.80957	9545.650391	9545.650391	203820000
2003/9/18	9544.040039	9662.839844	9538.280273	9659.129883	9659.129883	223390000
2003/9/19	9661.799805	9686.080078	9610.150391	9644.820313	9644.820313	261600000
2003/9/22	9641.799805	9641.870117	9501.719727	9535.410156	9535.410156	191540000
2003/9/23	9535.759766	9583.480469	9511.410156	9576.040039	9576.040039	186460000
2003/9/24	9575.969727	9592.669922	9423.540039	9425.509766	9425.509766	233670000
2003/9/25	9425.580078	9458.490234	9342.980469	9343.959961	9343.959961	223450000
2003/9/26	9342.429688	9358.280273	9303.820313	9313.080078	9313.080078	227350000
2003/9/29	9314.419922	9395.320313	9293.219727	9380.240234	9380.240234	204810000
2003/9/30	9378.099609	9378.099609	9230.469727	9275.05957	9275.05957	233100000
2003/10/1	9276.799805	9472.759766	9276.799805	9469.200195	9469.200195	283380000
2003/10/2	9464.759766	9511.05957	9427.650391	9487.799805	9487.799805	173820000
2003/10/3	9492.540039	9666.530273	9492.540039	9572.30957	9572.30957	248430000
2003/10/6	9572.389648	9624.910156	9562.530273	9594.980469	9594.980469	130430000
2003/10/7	9593.280273	9654.610352	9536.019531	9654.610352	9654.610352	196530000
2003/10/8	9653.330078	9672.019531	9595.280273	9630.900391	9630.900391	183620000
2003/10/9	9633.349609	9768.69043	9633.200195	9680.009766	9680.009766	254740000
2003/10/10	9682.900391	9712.240234	9656.530273	9674.679688	9674.679688	181510000
2003/10/13	9675.719727	9783.490234	9675.570313	9764.379883	9764.379883	166220000
2003/10/14	9763.269531	9812.980469	9732.30957	9812.980469	9812.980469	182210000
2003/10/15	9824.089844	9850.009766	9764.459961	9803.049805	9803.049805	245140000
2003/10/16	9798.679688	9823.419922	9730.379883	9791.719727	9791.719727	209300000
2003/10/17	9791.860352	9815.790039	9701.719727	9721.790039	9721.790039	191120000
2003/10/20	9721.5	9777.94043	9705.570313	9777.94043	9777.94043	173840000
2003/10/21	9778.30957	9784.30957	9736.679688	9747.639648	9747.639648	207690000
2003/10/22	9741.980469	9742.049805	9580.240234	9598.240234	9598.240234	226890000
2003/10/23	9597.200195	9622.160156	9551.730469	9613.129883	9613.129883	198250000
2003/10/24	9600.980469	9600.980469	9497.719727	9582.459961	9582.459961	297430000
2003/10/27	9584.540039	9663.790039	9584.540039	9608.160156	9608.160156	193710000
2003/10/28	9609.719727	9749.94043	9609.719727	9748.30957	9748.30957	232950000
2003/10/29	9747.049805	9787.269531	9724.679688	9774.530273	9774.530273	224900000
2003/10/30	9772.009766	9838.759766	9754.009766	9786.610352	9786.610352	239250000
2003/10/31	9786.75	9839.860352	9786.75	9801.120117	9801.120117	199610000
2003/11/3	9802.459961	9896.160156	9802.379883	9858.459961	9858.459961	190630000
2003/11/4	9857.490234	9874.830078	9819.860352	9838.830078	9838.830078	197300000
2003/11/5	9837.639648	9859.339844	9778.30957	9820.830078	9820.830078	178470000
2003/11/6	9820.679688	9870.599609	9773.120117	9856.969727	9856.969727	183020000
2003/11/7	9857.120117	9903.570313	9798.610352	9809.790039	9809.790039	199350000
2003/11/10	9807.490234	9824.379883	9736.900391	9756.530273	9756.530273	172460000
2003/11/11	9756.530273	9761.200195	9719.049805	9737.790039	9737.790039	162750000
2003/11/12	9729.5	9859.339844	9729.419922	9848.830078	9848.830078	188850000
2003/11/13	9846.969727	9852.900391	9792.009766	9837.94043	9837.94043	205640000
2003/11/14	9836.459961	9892.969727	9737.790039	9768.679688	9768.679688	222160000
2003/11/17	9765.639648	9765.639648	9629.870117	9710.830078	9710.830078	204910000
2003/11/18	9711.44043	9750.459961	9622.389648	9624.160156	9624.160156	229300000
2003/11/19	9620.679688	9707.639648	9614.240234	9690.459961	9690.459961	192500000
2003/11/20	9688.459961	9726.089844	9613.719727	9619.419922	9619.419922	205970000
2003/11/21	9622.019531	9650.30957	9585.5	9628.530273	9628.530273	209010000
2003/11/24	9629.870117	9749.349609	9629.870117	9747.790039	9747.790039	192330000
2003/11/25	9748.679688	9795.209961	9723.790039	9763.94043	9763.94043	172500000
2003/11/26	9763.490234	9794.679688	9706.009766	9779.570313	9779.570313	162210000
2003/11/28	9779.719727	9804.980469	9764.830078	9782.459961	9782.459961	79160000
2003/12/1	9785.349609	9902.230469	9785.349609	9899.049805	9899.049805	227650000
2003/12/2	9899.639648	9900.450195	9837.269531	9853.639648	9853.639648	257640000
2003/12/3	9851.94043	9942.009766	9851.419922	9873.419922	9873.419922	222570000
2003/12/4	9874.830078	9933.860352	9865.780273	9930.820313	9930.820313	267840000
2003/12/5	9923.269531	9923.419922	9846.30957	9862.679688	9862.679688	201640000
2003/12/8	9862.009766	9970.160156	9859.570313	9965.269531	9965.269531	192730000
2003/12/9	9966.450195	10003.12012	9916.900391	9923.419922	9923.419922	231390000
2003/12/10	9922.379883	9958.379883	9882.379883	9921.860352	9921.860352	220980000
2003/12/11	9922.450195	10026.53027	9920.969727	10008.16016	10008.16016	208630000
2003/12/12	10008.75	10052.07031	9976.790039	10042.16016	10042.16016	176900000
2003/12/15	10046.53027	10139.62988	10021.63965	10022.82031	10022.82031	247020000
2003/12/16	10023.33984	10137.62988	10023.33984	10129.55957	10129.55957	233730000
2003/12/17	10128.75	10146.37988	10094.75	10145.25977	10145.25977	179180000
2003/12/18	10141.41016	10254.08008	10137.33984	10248.08008	10248.08008	218010000
2003/12/19	10249.48047	10293.19043	10230.08008	10278.21973	10278.21973	279780000
2003/12/22	10276.48047	10338	10255.25977	10338	10338	165730000
2003/12/23	10337.55957	10375.92969	10296.15039	10341.25977	10341.25977	151090000
2003/12/24	10341.41016	10341.48047	10305.12012	10305.19043	10305.19043	86180000
2003/12/26	10305.84961	10343.04004	10304.82031	10324.66992	10324.66992	49520000
2003/12/29	10321.34961	10450	10321.34961	10450	10450	156400000
2003/12/30	10449.7002	10456.07031	10405.84961	10425.04004	10425.04004	132800000
2003/12/31	10426.29981	10462.44043	10407.04004	10453.91992	10453.91992	138670000
2004/1/2	10452.74023	10527.03027	10384.29981	10409.84961	10409.84961	168890000
2004/1/5	10411.84961	10544.07031	10411.84961	10544.07031	10544.07031	221290000
2004/1/6	10543.84961	10549.17969	10499.84961	10538.66016	10538.66016	191460000
2004/1/7	10535.45996	10539.45996	10466.29004	10529.03027	10529.03027	225490000
2004/1/8	10530.07031	10592.58984	10530.07031	10592.44043	10592.44043	237770000
2004/1/9	10589.25	10589.25	10448.66992	10458.88965	10458.88965	223250000
2004/1/12	10461.54981	10491.62988	10444.15039	10485.17969	10485.17969	197960000
2004/1/13	10485.17969	10509.84961	10367.41016	10427.17969	10427.17969	197310000
2004/1/14	10428.66992	10548.50977	10428.66992	10538.37012	10538.37012	186280000
2004/1/15	10534.51953	10592.74023	10477.17969	10553.84961	10553.84961	260090000
2004/1/16	10556.37012	10600.74023	10542.51953	10600.50977	10600.50977	254170000
2004/1/20	10601.40039	10616.95996	10519.49023	10528.66016	10528.66016	224300000
2004/1/21	10522.76953	10643.54981	10490.95996	10623.62012	10623.62012	214920000
2004/1/22	10624.21973	10660.87988	10607.40039	10623.17969	10623.17969	219720000
2004/1/23	10625.25	10643.48047	10523.84961	10568.29004	10568.29004	234260000
2004/1/26	10568	10705.17969	10561.84961	10702.50977	10702.50977	186170000
2004/1/27	10701.09961	10701.76953	10609.91992	10609.91992	10609.91992	206560000
2004/1/28	10610.07031	10658.42969	10437.78027	10468.37012	10468.37012	247660000
2004/1/29	10467.41016	10522.58984	10417.84961	10510.29004	10510.29004	273970000
2004/1/30	10510.21973	10510.80957	10438.95996	10488.07031	10488.07031	208990000
2004/2/2	10487.78027	10568.95996	10434.66992	10499.17969	10499.17969	224800000
2004/2/3	10499.48047	10528.95996	10457.11035	10505.17969	10505.17969	183810000
2004/2/4	10503.11035	10524.21973	10447.17969	10470.74023	10470.74023	227760000
2004/2/5	10469.33008	10522.51953	10453.54981	10495.54981	10495.54981	187810000
2004/2/6	10494.88965	10593.40039	10464.51953	10593.03027	10593.03027	182880000
2004/2/9	10592	10618.50977	10564.44043	10579.03027	10579.03027	160720000
2004/2/10	10578.74023	10626.66016	10559.25977	10613.84961	10613.84961	160590000
2004/2/11	10605.48047	10746.87988	10572.58984	10737.7002	10737.7002	277850000
2004/2/12	10735.17969	10735.29004	10688.36035	10694.07031	10694.07031	197560000
2004/2/13	10696.21973	10734.69043	10604.13965	10627.84961	10627.84961	244990000
2004/2/17	10628.87988	10735.25	10628.74023	10714.87988	10714.87988	169730000
2004/2/18	10706.67969	10720.50977	10646.95996	10671.99023	10671.99023	164370000
2004/2/19	10674.58984	10753.62988	10656.58984	10664.73047	10664.73047	219890000
2004/2/20	10666.29004	10688.21973	10580.66016	10619.03027	10619.03027	220560000
2004/2/23	10619.54981	10644.95996	10560.44043	10609.62012	10609.62012	229950000
2004/2/24	10609.54981	10637.11035	10521.7002	10566.37012	10566.37012	225670000
2004/2/25	10566.58984	10615.55957	10560.07031	10601.62012	10601.62012	192420000
2004/2/26	10598.13965	10612.13965	10539.33008	10580.13965	10580.13965	223230000
2004/2/27	10581.54981	10652.36035	10563.62988	10583.91992	10583.91992	200050000
2004/3/1	10582.25	10695.54981	10582.21973	10678.13965	10678.13965	185030000
2004/3/2	10678.36035	10678.36035	10568.87988	10591.48047	10591.48047	215580000
2004/3/3	10588.58984	10610	10550.13965	10593.11035	10593.11035	188800000
2004/3/4	10593.48047	10603.25	10562.74023	10588	10588	161050000
2004/3/5	10582.58984	10651.33008	10524.58984	10595.54981	10595.54981	266500000
2004/3/8	10595.37012	10634.29004	10526.88965	10529.48047	10529.48047	199300000
2004/3/9	10529.51953	10529.7002	10424.07031	10456.95996	10456.95996	246270000
2004/3/10	10457.58984	10473.86035	10284.66992	10296.88965	10296.88965	259000000
2004/3/11	10288.84961	10321.41016	10120.37988	10128.37988	10128.37988	292050000
2004/3/12	10130.66992	10241.19043	10130.66992	10240.08008	10240.08008	223350000
2004/3/15	10238.4502	10241.11035	10092.46973	10102.88965	10102.88965	219150000
2004/3/16	10103.41016	10221.11035	10103.41016	10184.66992	10184.66992	194560000
2004/3/17	10184.66992	10326.51953	10184.29981	10300.29981	10300.29981	181210000
2004/3/18	10298.95996	10328.82031	10214.15039	10295.78027	10295.78027	218820000
2004/3/19	10295.84961	10314.58984	10182.59961	10186.59961	10186.59961	261590000
2004/3/22	10185.92969	10186.15039	10012.16016	10064.75	10064.75	248930000
2004/3/23	10066.66992	10131.34961	10047.41016	10063.63965	10063.63965	215260000
2004/3/24	10065.41016	10108.15039	10007.49023	10048.23047	10048.23047	224310000
2004/3/25	10049.55957	10226.08008	10049.49023	10218.82031	10218.82031	216420000
2004/3/26	10218.37012	10271.78027	10181.04004	10212.96973	10212.96973	198830000
2004/3/29	10212.91016	10350.4502	10212.91016	10329.62988	10329.62988	197150000
2004/3/30	10327.62988	10387.25977	10306.15039	10381.7002	10381.7002	189060000
2004/3/31	10380.88965	10401.7002	10314.88965	10357.7002	10357.7002	207420000
2004/4/1	10357.51953	10419.04004	10342.58984	10373.33008	10373.33008	218660000
2004/4/2	10375.33008	10496.44043	10375.33008	10470.58984	10470.58984	243070000
2004/4/5	10470.58984	10558.66016	10465.62988	10558.37012	10558.37012	182130000
2004/4/6	10553.75977	10570.80957	10505.11035	10570.80957	10570.80957	175720000
2004/4/7	10569.25977	10569.25977	10465.33008	10480.15039	10480.15039	218040000
2004/4/8	10482.76953	10554.09961	10393.91016	10442.03027	10442.03027	187730000
2004/4/12	10444.37988	10526.26953	10443.80957	10515.55957	10515.55957	142190000
2004/4/13	10516.04981	10552.61035	10361.99023	10381.28027	10381.28027	202540000
2004/4/14	10378.09961	10415.28027	10322.94043	10377.9502	10377.9502	230460000
2004/4/15	10377.9502	10430.62012	10322.16016	10397.45996	10397.45996	262880000
2004/4/16	10398.32031	10460.05957	10376.38965	10451.96973	10451.96973	234660000
2004/4/19	10451.62012	10451.75977	10399.46973	10437.84961	10437.84961	173340000
2004/4/20	10437.84961	10487.66992	10313.58008	10314.5	10314.5	204710000
2004/4/21	10311.87012	10332.87988	10250.48047	10317.26953	10317.26953	232630000
2004/4/22	10314.99023	10496.61035	10292.28027	10461.2002	10461.2002	265740000
2004/4/23	10463.11035	10482.91016	10410.59961	10472.83984	10472.83984	277070000
2004/4/26	10472.91016	10512.79004	10418.12012	10444.73047	10444.73047	183040000
2004/4/27	10445.37988	10537.34961	10441.75	10478.16016	10478.16016	213410000
2004/4/28	10476.66992	10476.9502	10333.87012	10342.59961	10342.59961	232090000
2004/4/29	10339.41016	10407.96973	10219.17969	10272.26953	10272.26953	231880000
2004/4/30	10273.05957	10333.87012	10225.57031	10225.57031	10225.57031	218010000
2004/5/3	10227.26953	10329.04981	10227.12988	10314	10314	198830000
2004/5/4	10314.32031	10386.32031	10266.16992	10317.2002	10317.2002	208020000
2004/5/5	10316.98047	10348.34961	10291.08008	10310.9502	10310.9502	172170000
2004/5/6	10308.2002	10308.2002	10170.50977	10241.25977	10241.25977	202690000
2004/5/7	10240.62012	10271.99023	10114.86035	10117.33984	10117.33984	228140000
2004/5/10	10116.28027	10116.28027	9932.740234	9990.019531	9990.019531	272130000
2004/5/11	9989.240234	10038.34961	9974.049805	10019.46973	10019.46973	223650000
2004/5/12	10011.51953	10048.20996	9852.19043	10045.16016	10045.16016	246410000
2004/5/13	10044.30957	10074.11035	9970.929688	10010.74023	10010.74023	215300000
2004/5/14	10008.42969	10065.67969	9938.419922	10012.87012	10012.87012	175180000
2004/5/17	10009.91992	10009.91992	9862.769531	9906.910156	9906.910156	199660000
2004/5/18	9906.709961	9987.040039	9906.639648	9968.509766	9968.509766	191770000
2004/5/19	9962.549805	10093.20996	9933.110352	9937.709961	9937.709961	227420000
2004/5/20	9939.120117	9970.639648	9900.589844	9937.639648	9937.639648	155570000
2004/5/21	9939.339844	10036.78027	9939.269531	9966.740234	9966.740234	180980000
2004/5/24	9968.019531	10045.4502	9927.139648	9958.429688	9958.429688	187000000
2004/5/25	9958.080078	10121.66992	9915.860352	10117.62012	10117.62012	213950000
2004/5/26	10116.83984	10128.83984	10077.80957	10109.88965	10109.88965	171700000
2004/5/27	10109.88965	10222.24023	10109.88965	10205.2002	10205.2002	186670000
2004/5/28	10205.83008	10216.62988	10172.76953	10188.4502	10188.4502	159560000
2004/6/1	10187.17969	10214.57031	10134.86035	10202.65039	10202.65039	166590000
2004/6/2	10199.78027	10288.80957	10197.05957	10262.96973	10262.96973	183540000
2004/6/3	10261.84961	10281.91992	10193.78027	10195.91016	10195.91016	162840000
2004/6/4	10196.83008	10302.08008	10196.69043	10242.82031	10242.82031	161190000
2004/6/7	10243.30957	10391.15039	10243.30957	10391.08008	10391.08008	172490000
2004/6/8	10389.41016	10432.80957	10353.04981	10432.51953	10432.51953	170220000
2004/6/9	10431.09961	10431.32031	10364.95996	10368.44043	10368.44043	175090000
2004/6/10	10367.79981	10410.9502	10367.79981	10410.09961	10410.09961	154090000
2004/6/14	10401.23047	10401.29981	10307.04981	10334.73047	10334.73047	166530000
2004/6/15	10336.50977	10428.04981	10336.50977	10380.42969	10380.42969	223780000
2004/6/16	10380.23047	10393.41992	10355.50977	10379.58008	10379.58008	153020000
2004/6/17	10378.58984	10390.00977	10338.12988	10377.51953	10377.51953	169820000
2004/6/18	10375.82031	10437.90039	10358	10416.41016	10416.41016	300680000
2004/6/21	10417.82031	10440.04981	10363.36035	10371.46973	10371.46973	175300000
2004/6/22	10370.20996	10401.17969	10307.25	10395.07031	10395.07031	203470000
2004/6/23	10395.13965	10498.66992	10323.32031	10479.57031	10479.57031	210770000
2004/6/24	10477.42969	10487.45996	10433.55957	10443.80957	10443.80957	214330000
2004/6/25	10444.24023	10487.54004	10369.91992	10371.83984	10371.83984	308250000
2004/6/28	10377.51953	10464.37988	10337.7002	10357.08984	10357.08984	231100000
2004/6/29	10356.34961	10429.12988	10341.67969	10413.42969	10413.42969	180210000
2004/6/30	10413.42969	10471.24023	10375.66992	10435.48047	10435.48047	227800000
2004/7/1	10434	10448.08984	10274.50977	10334.16016	10334.16016	234900000
2004/7/2	10334	10334.08008	10264.91992	10282.83008	10282.83008	146600000
2004/7/6	10280.25977	10280.25977	10191.40039	10219.33984	10219.33984	180070000
2004/7/7	10211.91992	10266.61035	10199.29004	10240.29004	10240.29004	179940000
2004/7/8	10238.51953	10263.73047	10166.25	10171.55957	10171.55957	181790000
2004/7/9	10173.12012	10239.25	10173.12012	10213.21973	10213.21973	161230000
2004/7/12	10211.75	10257.09961	10162.17969	10238.21973	10238.21973	155520000
2004/7/13	10238.37012	10257.09961	10230.62988	10247.58984	10247.58984	160630000
2004/7/14	10232.83984	10286.88965	10172.38965	10208.79981	10208.79981	298900000
2004/7/15	10208.2002	10235.65039	10162.94043	10163.16016	10163.16016	231930000
2004/7/16	10162.33984	10238.37012	10135.12988	10139.78027	10139.78027	267310000
2004/7/19	10140.9502	10148.62988	10063.30957	10094.05957	10094.05957	198380000
2004/7/20	10094.42969	10155.62988	10072.67969	10149.07031	10149.07031	197640000
2004/7/21	10156.29981	10237.12012	10045.61035	10046.12988	10046.12988	277570000
2004/7/22	10047.59961	10073.49023	9946.879883	10050.33008	10050.33008	247870000
2004/7/23	10045.45996	10045.46973	9931.769531	9962.219727	9962.219727	238540000
2004/7/26	9964.709961	10003.79981	9913.919922	9961.919922	9961.919922	221240000
2004/7/27	9963.540039	10103.12988	9963.540039	10085.13965	10085.13965	236270000
2004/7/28	10084.03027	10146.86035	9994.219727	10117.07031	10117.07031	223560000
2004/7/29	10115.51953	10163.00977	10084.83984	10129.24023	10129.24023	215050000
2004/7/30	10129.12012	10149.65039	10086.32031	10139.70996	10139.70996	197240000
2004/8/2	10138.4502	10203.55957	10101.36035	10179.16016	10179.16016	177330000
2004/8/3	10178.26953	10178.28027	10102.83984	10120.24023	10120.24023	190880000
2004/8/4	10117.95996	10162.41992	10068.11035	10126.50977	10126.50977	157430000
2004/8/5	10127.09961	10129.08984	9955.730469	9963.030273	9963.030273	178250000
2004/8/6	9960.669922	9960.740234	9793.049805	9815.330078	9815.330078	215870000
2004/8/9	9816.139648	9858.679688	9811.120117	9814.660156	9814.660156	148320000
2004/8/10	9815.549805	9944.669922	9815.469727	9944.669922	9944.669922	167590000
2004/8/11	9931.240234	9954.179688	9841.360352	9938.320313	9938.320313	182920000
2004/8/12	9936.480469	9936.480469	9808.540039	9814.589844	9814.589844	248090000
2004/8/13	9814.110352	9854.919922	9783.910156	9825.349609	9825.349609	182590000
2004/8/16	9825.349609	9967.080078	9825.349609	9954.549805	9954.549805	176390000
2004/8/17	9955.5	10023.94043	9952.110352	9972.830078	9972.830078	186120000
2004/8/18	9964.219727	10083.15039	9934.049805	10083.15039	10083.15039	187150000
2004/8/19	10082.78027	10082.78027	9989.870117	10040.82031	10040.82031	162780000
2004/8/20	10040.80957	10126.87988	10012.50977	10110.13965	10110.13965	209750000
2004/8/23	10111.09961	10131.08008	10067.96973	10073.04981	10073.04981	144500000
2004/8/24	10074.88965	10146.79004	10062.12988	10098.62988	10098.62988	143050000
2004/8/25	10098.49023	10199.20996	10068.11035	10181.74023	10181.74023	172570000
2004/8/26	10181.07031	10193.54004	10155.86035	10173.41016	10173.41016	131960000
2004/8/27	10174.07031	10211.25	10166.69043	10195.00977	10195.00977	114580000
2004/8/30	10193.83008	10196.78027	10122.51953	10122.51953	10122.51953	114850000
2004/8/31	10121.96973	10173.91992	10074.21973	10173.91992	10173.91992	163580000
2004/9/1	10170.12012	10208.26953	10110.65039	10168.45996	10168.45996	171950000
2004/9/2	10168.38965	10301.49023	10162.04981	10290.28027	10290.28027	181200000
2004/9/3	10277.82031	10321.76953	10260.2002	10260.2002	10260.2002	215670000
2004/9/7	10261.51953	10363.36035	10261.4502	10342.79004	10342.79004	204530000
2004/9/8	10342.41992	10361.21973	10305.17969	10313.36035	10313.36035	222220000
2004/9/9	10314.69043	10337.33008	10269.49023	10289.09961	10289.09961	223160000
2004/9/10	10289.46973	10321.91992	10237.78027	10313.07031	10313.07031	217580000
2004/9/13	10306.65039	10348.38965	10292.57031	10314.75977	10314.75977	203200000
2004/9/14	10315.12988	10340.12988	10303.41016	10318.16016	10318.16016	186180000
2004/9/15	10316.90039	10317.04981	10228.78027	10231.36035	10231.36035	203740000
2004/9/16	10231.58984	10281.87988	10228.63965	10244.49023	10244.49023	173240000
2004/9/17	10245.82031	10314.75977	10245.74023	10284.45996	10284.45996	295880000
2004/9/20	10283.87012	10283.87012	10187.19043	10204.88965	10204.88965	222360000
2004/9/21	10204.51953	10270.51953	10200.25	10244.92969	10244.92969	223840000
2004/9/22	10244.04981	10244.04981	10097.37012	10109.17969	10109.17969	240390000
2004/9/23	10108.29004	10108.74023	10031.16016	10038.90039	10038.90039	222620000
2004/9/24	10039.41992	10081.29981	10034.84961	10047.24023	10047.24023	204060000
2004/9/27	10046.65039	10046.65039	9985.370117	9988.540039	9988.540039	198710000
2004/9/28	9989.730469	10099.51953	9977.919922	10077.40039	10077.40039	232170000
2004/9/29	10056.75	10136.24023	10050.55957	10136.24023	10136.24023	218540000
2004/9/30	10136.37988	10142.94043	10038.90039	10080.26953	10080.26953	377130000
2004/10/1	10082.04004	10198.62012	10082.04004	10192.65039	10192.65039	267550000
2004/10/4	10191.40039	10270.37012	10191.40039	10216.54004	10216.54004	253190000
2004/10/5	10216.75977	10221.11035	10158.07031	10177.67969	10177.67969	224410000
2004/10/6	10170.7002	10240.13965	10157.99023	10239.91992	10239.91992	232020000
2004/10/7	10239.83984	10240.9502	10124.51953	10125.40039	10125.40039	275340000
2004/10/8	10124.11035	10148.04004	10036.32031	10055.2002	10055.2002	228590000
2004/10/11	10056.08984	10098.78027	10056.08984	10081.96973	10081.96973	157180000
2004/10/12	10080.41992	10102.33008	10017.15039	10077.17969	10077.17969	215820000
2004/10/13	10085.20996	10127.16992	9957.790039	10002.33008	10002.33008	276800000
2004/10/14	10002.54004	10003.36035	9875.129883	9894.450195	9894.450195	268650000
2004/10/15	9895.629883	9982.709961	9895.549805	9933.379883	9933.379883	317590000
2004/10/18	9932.980469	9960.150391	9861.629883	9956.320313	9956.320313	227840000
2004/10/19	9958.379883	10020.54981	9894.889648	9897.620117	9897.620117	264220000
2004/10/20	9895.19043	9895.700195	9804.19043	9886.929688	9886.929688	272670000
2004/10/21	9884.650391	9903.150391	9800.870117	9865.759766	9865.759766	272050000
2004/10/22	9863.849609	9883.25	9753.019531	9757.80957	9757.80957	258220000
2004/10/25	9757.219727	9777.870117	9708.400391	9749.990234	9749.990234	233370000
2004/10/26	9750.589844	9888.480469	9749.549805	9888.480469	9888.480469	273770000
2004/10/27	9888.25	10018.54981	9841.950195	10002.03027	10002.03027	256200000
2004/10/28	9998.94043	10044.9502	9952.480469	10004.54004	10004.54004	254490000
2004/10/29	10004.69043	10044.13965	9990.830078	10027.46973	10027.46973	262950000
2004/11/1	10028.73047	10076.58984	10010.15039	10054.38965	10054.38965	267040000
2004/11/2	10053.87012	10132.99023	10011.17969	10035.73047	10035.73047	369480000
2004/11/3	10037.5	10215.50977	10037.42969	10137.04981	10137.04981	332790000
2004/11/4	10132.48047	10318.23047	10127.98047	10314.75977	10314.75977	365770000
2004/11/5	10317.04981	10416.66992	10316.98047	10387.54004	10387.54004	325770000
2004/11/8	10385.15039	10405.69043	10361.44043	10391.30957	10391.30957	258040000
2004/11/9	10387.62012	10427.80957	10368.58984	10386.37012	10386.37012	248430000
2004/11/10	10378.58984	10439.40039	10378.58984	10385.48047	10385.48047	281290000
2004/11/11	10386.9502	10486.65039	10386.9502	10469.83984	10469.83984	254080000
2004/11/12	10469.20996	10539.59961	10460.40039	10539.00977	10539.00977	322250000
2004/11/15	10541.88965	10563.01953	10517.12988	10550.24023	10550.24023	266460000
2004/11/16	10549.79004	10549.79004	10477.9502	10487.65039	10487.65039	237060000
2004/11/17	10481.83008	10602.84961	10481.83008	10549.57031	10549.57031	295230000
2004/11/18	10549.2002	10585.25977	10547.38965	10572.54981	10572.54981	242230000
2004/11/19	10571.62988	10573.74023	10438.58008	10456.91016	10456.91016	275340000
2004/11/22	10455.73047	10508.04004	10432.00977	10489.41992	10489.41992	240410000
2004/11/23	10486.69043	10514.99023	10436.37988	10492.59961	10492.59961	254780000
2004/11/24	10493.86035	10527.40039	10482.25977	10520.30957	10520.30957	204070000
2004/11/26	10518.69043	10543.29004	10508.55957	10522.23047	10522.23047	91510000
2004/11/29	10520.63965	10557.41016	10417.08008	10475.90039	10475.90039	247670000
2004/11/30	10475.26953	10483.13965	10428.01953	10428.01953	10428.01953	286900000
2004/12/1	10425.79981	10590.21973	10425.75977	10590.21973	10590.21973	307970000
2004/12/2	10590.44043	10629.16016	10544.76953	10585.12012	10585.12012	296050000
2004/12/3	10597.90039	10643.04981	10560.58008	10592.20996	10592.20996	286270000
2004/12/6	10591.32031	10591.99023	10526.82031	10547.05957	10547.05957	218660000
2004/12/7	10546.79981	10567.16016	10440.36035	10440.58008	10440.58008	258710000
2004/12/8	10438.76953	10506.84961	10438.66016	10494.23047	10494.23047	247020000
2004/12/9	10492.4502	10562.50977	10418.62988	10552.82031	10552.82031	278740000
2004/12/10	10552.16016	10575.58008	10522.67969	10543.21973	10543.21973	242290000
2004/12/13	10543.44043	10642.53027	10543.20996	10638.32031	10638.32031	257530000
2004/12/14	10640.53027	10695.07031	10621.03027	10676.4502	10676.4502	303800000
2004/12/15	10675.70996	10706.16016	10636.46973	10691.4502	10691.4502	305010000
2004/12/16	10691.70996	10726.84961	10661.66992	10705.63965	10705.63965	293600000
2004/12/17	10704.83008	10739.33008	10641.87988	10649.91992	10649.91992	619180000
2004/12/20	10652.13965	10735.26953	10652.07031	10661.59961	10661.59961	298650000
2004/12/21	10661.88965	10765.26953	10661.88965	10759.42969	10759.42969	294880000
2004/12/22	10752.33984	10822.67969	10739.19043	10815.88965	10815.88965	252910000
2004/12/23	10815	10864.66992	10809.53027	10827.12012	10827.12012	193270000
2004/12/27	10828.00977	10868.07031	10776.12988	10776.12988	10776.12988	170140000
2004/12/28	10776.05957	10859.04004	10773.91992	10854.54004	10854.54004	169870000
2004/12/29	10853.71973	10853.71973	10795.57031	10829.19043	10829.19043	162830000
2004/12/30	10829.12012	10850.17969	10799.70996	10800.29981	10800.29981	146210000
2004/12/31	10800.29981	10832.51953	10781.00977	10783.00977	10783.00977	141140000
2005/1/3	10783.75	10867.38965	10710.07031	10729.42969	10729.42969	270620000
2005/1/4	10727.80957	10769.55957	10605.15039	10630.78027	10630.78027	293280000
2005/1/5	10629.53027	10684.42969	10597.75	10597.83008	10597.83008	263550000
2005/1/6	10593.19043	10667.58008	10589.33008	10622.87988	10622.87988	232850000
2005/1/7	10624.79981	10653.25	10571.74023	10603.95996	10603.95996	283770000
2005/1/10	10603.44043	10663.74023	10582.37988	10621.03027	10621.03027	279500000
2005/1/11	10619.76953	10619.76953	10531.54004	10556.21973	10556.21973	292050000
2005/1/12	10561.32031	10622.87988	10499.46973	10617.78027	10617.78027	293140000
2005/1/13	10617.41016	10618.15039	10485.73047	10505.83008	10505.83008	271180000
2005/1/14	10506.70996	10567.00977	10503.75977	10558	10558	223070000
2005/1/18	10554.23047	10628.94043	10500.58008	10628.79004	10628.79004	267680000
2005/1/19	10626.04981	10626.28027	10536.49023	10539.96973	10539.96973	242250000
2005/1/20	10538.90039	10546.76953	10457.94043	10471.46973	10471.46973	242810000
2005/1/21	10471.98047	10512.17969	10390.84961	10392.99023	10392.99023	275680000
2005/1/24	10393.58008	10442.87012	10368.61035	10368.61035	10368.61035	259170000
2005/1/25	10369.41992	10509.83008	10369.41992	10461.55957	10461.55957	260720000
2005/1/26	10463.19043	10531.99023	10463.19043	10498.58984	10498.58984	247140000
2005/1/27	10498.13965	10498.13965	10429.94043	10467.40039	10467.40039	269690000
2005/1/28	10470.58008	10488.38965	10386.55957	10427.2002	10427.2002	358720000
2005/1/31	10428.75977	10510.19043	10428.75977	10489.94043	10489.94043	298060000
2005/2/1	10489.71973	10570.25977	10489.63965	10551.94043	10551.94043	283800000
2005/2/2	10551.04981	10616.37012	10544.48047	10596.79004	10596.79004	279860000
2005/2/3	10592.20996	10601.15039	10550.08984	10593.09961	10593.09961	229000000
2005/2/4	10593.16992	10723.88965	10586.88965	10716.12988	10716.12988	246270000
2005/2/7	10715.75977	10733.5	10699.73047	10715.75977	10715.75977	218040000
2005/2/8	10712.50977	10744.50977	10695.95996	10724.62988	10724.62988	244710000
2005/2/9	10717.75977	10741.54981	10660.41992	10664.11035	10664.11035	310030000
2005/2/10	10665	10763.94043	10664.33008	10749.61035	10749.61035	254150000
2005/2/11	10742.91992	10829.19043	10703.42969	10796.00977	10796.00977	263370000
2005/2/14	10795.71973	10802.29004	10773.17969	10791.12988	10791.12988	215370000
2005/2/15	10791.05957	10852.38965	10779.30957	10837.32031	10837.32031	241500000
2005/2/16	10832.03027	10853.42969	10794.16016	10834.87988	10834.87988	256940000
2005/2/17	10835.03027	10841.16016	10752.33984	10754.25977	10754.25977	257860000
2005/2/18	10755.15039	10792.01953	10730.32031	10785.21973	10785.21973	335660000
2005/2/22	10783.37988	10783.4502	10610.54004	10611.2002	10611.2002	340910000
2005/2/23	10609.28027	10700.69043	10608.98047	10673.79004	10673.79004	268490000
2005/2/24	10672.24023	10755.74023	10647.33984	10748.79004	10748.79004	257340000
2005/2/25	10748.41992	10845.59961	10735.76953	10841.59961	10841.59961	247140000
2005/2/28	10842.04981	10842.04981	10730.46973	10766.23047	10766.23047	288160000
2005/3/1	10769.04004	10849.13965	10769.04004	10830	10830	247210000
2005/3/2	10825.67969	10869.83008	10774.29004	10811.96973	10811.96973	235950000
2005/3/3	10812.26953	10869.16992	10767.19043	10833.03027	10833.03027	233480000
2005/3/4	10834.50977	10962.41992	10834.29004	10940.54981	10940.54981	240210000
2005/3/7	10940.54981	10984.45996	10931.45996	10936.86035	10936.86035	229120000
2005/3/8	10935.59961	10952.4502	10900.12988	10912.62012	10912.62012	205970000
2005/3/9	10912.32031	10923.17969	10802.05957	10805.62012	10805.62012	267970000
2005/3/10	10806.28027	10875.51953	10780.34961	10851.50977	10851.50977	224040000
2005/3/11	10845.29981	10872.34961	10758.54981	10774.36035	10774.36035	243050000
2005/3/14	10773.91992	10805.46973	10754.41016	10804.50977	10804.50977	237050000
2005/3/15	10804.29004	10838.65039	10745.09961	10745.09961	10745.09961	237710000
2005/3/16	10741.62988	10741.62988	10612.37988	10633.07031	10633.07031	278620000
2005/3/17	10633.29981	10658.63965	10598.33984	10626.34961	10626.34961	228160000
2005/3/18	10627.83008	10653.69043	10557.04004	10629.66992	10629.66992	531670000
2005/3/21	10629.90039	10630.49023	10534.05957	10565.38965	10565.38965	254560000
2005/3/22	10565.38965	10609.9502	10470.28027	10470.50977	10470.50977	308690000
2005/3/23	10470.58008	10497.41992	10430.53027	10456.01953	10456.01953	327490000
2005/3/24	10457.05957	10518.62988	10442.87012	10442.87012	10442.87012	238110000
2005/3/28	10444.12988	10533.54981	10439.99023	10485.65039	10485.65039	213820000
2005/3/29	10485.65039	10520.83984	10396.24023	10405.7002	10405.7002	301970000
2005/3/30	10405.76953	10544.17969	10404.80957	10540.92969	10540.92969	276060000
2005/3/31	10541.58984	10542.04004	10490.37988	10503.75977	10503.75977	259250000
2005/4/1	10504.57031	10568.92969	10381.01953	10404.29981	10404.29981	318810000
2005/4/4	10401.70996	10444.28027	10356.70996	10421.13965	10421.13965	293800000
2005/4/5	10421.13965	10476.49023	10419.44043	10458.45996	10458.45996	271690000
2005/4/6	10453.4502	10526	10453.37988	10486.01953	10486.01953	237570000
2005/4/7	10485.87988	10557.11035	10476.70996	10546.32031	10546.32031	283340000
2005/4/8	10546.32031	10553.55957	10460.45996	10461.33984	10461.33984	201110000
2005/4/11	10462.08008	10482.17969	10438.44043	10448.55957	10448.55957	192720000
2005/4/12	10448.62988	10529.76953	10360.91992	10507.96973	10507.96973	267070000
2005/4/13	10507.4502	10521.05957	10379.7002	10403.92969	10403.92969	274850000
2005/4/14	10403.70996	10417.88965	10273.42969	10278.75	10278.75	303780000
2005/4/15	10276.61035	10278.53027	10076.57031	10087.50977	10087.50977	417360000
2005/4/18	10088.54004	10105.38965	10020.92969	10071.25	10071.25	301220000
2005/4/19	10071.54981	10156.53027	10071.54981	10127.41016	10127.41016	285960000
2005/4/20	10131.17969	10186.4502	10000.45996	10012.36035	10012.36035	323910000
2005/4/21	10010.50977	10218.59961	10010.50977	10218.59961	10218.59961	287550000
2005/4/22	10218.59961	10219.33984	10069.91992	10157.70996	10157.70996	273540000
2005/4/25	10158.51953	10260.2002	10158.51953	10242.46973	10242.46973	231210000
2005/4/26	10240.99023	10263.59961	10150.99023	10151.12988	10151.12988	255270000
2005/4/27	10150.32031	10219.55957	10079.4502	10198.79981	10198.79981	248390000
2005/4/28	10194.58008	10194.58008	10070.13965	10070.37012	10070.37012	279300000
2005/4/29	10070.37012	10196.36035	10048.12012	10192.50977	10192.50977	303790000
2005/5/2	10192	10258.42969	10188.07031	10251.7002	10251.7002	239610000
2005/5/3	10251.04004	10304.54004	10208.03027	10256.9502	10256.9502	277710000
2005/5/4	10255.25	10392.46973	10255.25	10384.63965	10384.63965	275240000
2005/5/5	10384.49023	10405.76953	10296.48047	10340.37988	10340.37988	236460000
2005/5/6	10339.70996	10400.59961	10339.63965	10345.40039	10345.40039	230410000
2005/5/9	10345.40039	10384.86035	10320.13965	10384.33984	10384.33984	204600000
2005/5/10	10382.94043	10382.94043	10250.23047	10281.11035	10281.11035	234910000
2005/5/11	10272.91016	10311.19043	10184.90039	10300.25	10300.25	214890000
2005/5/12	10299.74023	10322.34961	10183.42969	10189.48047	10189.48047	249840000
2005/5/13	10188.23047	10234.33984	10075.54981	10140.12012	10140.12012	258410000
2005/5/16	10139.61035	10255.25	10138.28027	10252.29004	10252.29004	217230000
2005/5/17	10247.49023	10336.90039	10213.13965	10331.87988	10331.87988	241110000
2005/5/18	10323.19043	10480.84961	10323.04004	10464.4502	10464.4502	299760000
2005/5/19	10464.4502	10494.74023	10435.32031	10493.19043	10493.19043	209180000
2005/5/20	10492.75	10499.25977	10423.87988	10471.91016	10471.91016	232250000
2005/5/23	10472.79981	10560.80957	10466.07031	10523.55957	10523.55957	225290000
2005/5/24	10522.67969	10522.67969	10471.91016	10503.67969	10503.67969	204650000
2005/5/25	10503.16992	10503.16992	10426.38965	10457.79981	10457.79981	187990000
2005/5/26	10458.67969	10544.09961	10458.61035	10537.59961	10537.59961	194620000
2005/5/27	10537.08008	10552.00977	10517.66016	10542.54981	10542.54981	168060000
2005/5/31	10541.88965	10542.33008	10467.48047	10467.48047	10467.48047	240780000
2005/6/1	10462.86035	10586.37012	10457.91016	10549.87012	10549.87012	232630000
2005/6/2	10548.83008	10559.92969	10510.41016	10553.49023	10553.49023	187680000
2005/6/3	10552.82031	10553.19043	10448.41016	10460.96973	10460.96973	222230000
2005/6/6	10461.63965	10481	10430.96973	10467.03027	10467.03027	170200000
2005/6/7	10466	10578.83984	10465.91992	10483.07031	10483.07031	213990000
2005/6/8	10484.83984	10543.29004	10465.32031	10476.86035	10476.86035	195810000
2005/6/9	10477.75	10526.37012	10443.30957	10503.01953	10503.01953	209810000
2005/6/10	10503.01953	10538.63965	10452.62012	10512.62988	10512.62988	217100000
2005/6/13	10503.57031	10589.16016	10474.37988	10522.55957	10522.55957	205630000
2005/6/14	10521.9502	10586.7002	10521.79004	10547.57031	10547.57031	192030000
2005/6/15	10548.65039	10589.92969	10495.38965	10566.37012	10566.37012	220840000
2005/6/16	10566.75977	10595.4502	10540.05957	10578.65039	10578.65039	217730000
2005/6/17	10580.41016	10656.29004	10579.49023	10623.07031	10623.07031	373400000
2005/6/20	10621.54004	10637.57031	10562.37988	10609.11035	10609.11035	173110000
2005/6/21	10608.87988	10630.36035	10580.87012	10599.66992	10599.66992	204330000
2005/6/22	10599.36035	10646.24023	10578.04004	10587.92969	10587.92969	198810000
2005/6/23	10587.08984	10589.00977	10419.59961	10421.44043	10421.44043	288030000
2005/6/24	10422.28027	10422.28027	10297.83984	10297.83984	10297.83984	343150000
2005/6/27	10298.07031	10332.12988	10253.49023	10290.78027	10290.78027	220510000
2005/6/28	10291.00977	10409.7002	10290.54981	10405.62988	10405.62988	215350000
2005/6/29	10405.94043	10433.79004	10363.28027	10374.48047	10374.48047	222550000
2005/6/30	10374.17969	10412.79004	10267.21973	10274.96973	10274.96973	301810000
2005/7/1	10273.58984	10343.79004	10273.51953	10303.44043	10303.44043	231380000
2005/7/5	10303.12988	10389.05957	10282.65039	10371.79981	10371.79981	235620000
2005/7/6	10366.51953	10380.46973	10267.61035	10270.67969	10270.67969	237210000
2005/7/7	10269.75977	10310.04004	10175.40039	10302.29004	10302.29004	275310000
2005/7/8	10302.90039	10462.25977	10300.4502	10449.13965	10449.13965	249260000
2005/7/11	10449.59961	10534.21973	10449.59961	10519.71973	10519.71973	225470000
2005/7/12	10519.49023	10544.04004	10483.2002	10513.88965	10513.88965	233390000
2005/7/13	10513.36035	10564.91016	10512.36035	10557.38965	10557.38965	216660000
2005/7/14	10559.86035	10657.69043	10559.86035	10628.88965	10628.88965	267790000
2005/7/15	10629.44043	10654.12012	10600.48047	10640.83008	10640.83008	239700000
2005/7/18	10640.19043	10640.19043	10574.99023	10574.99023	10574.99023	206290000
2005/7/19	10576.90039	10668.51953	10576.90039	10646.55957	10646.55957	318160000
2005/7/20	10629.51953	10691.29981	10581.12012	10689.15039	10689.15039	312420000
2005/7/21	10690.03027	10700.05957	10608.42969	10627.76953	10627.76953	281750000
2005/7/22	10624.19043	10658.58008	10588.04981	10651.17969	10651.17969	231480000
2005/7/25	10651.66016	10686.53027	10591.54981	10596.48047	10596.48047	190250000
2005/7/26	10597.59961	10626	10572.91992	10579.76953	10579.76953	220390000
2005/7/27	10579.4502	10645.91992	10577.37988	10637.08984	10637.08984	213220000
2005/7/28	10633.5	10710.48047	10629.67969	10705.54981	10705.54981	220170000
2005/7/29	10705.16016	10717.73047	10640.91016	10640.91016	10640.91016	215280000
2005/8/1	10641.78027	10672.36035	10610.88965	10623.15039	10623.15039	192790000
2005/8/2	10623.79004	10699.19043	10623.46973	10683.74023	10683.74023	241690000
2005/8/3	10681.50977	10698.07031	10638.48047	10697.58984	10697.58984	237650000
2005/8/4	10696.79981	10696.87988	10606.66992	10610.09961	10610.09961	230600000
2005/8/5	10610.33984	10610.80957	10554.4502	10558.03027	10558.03027	218240000
2005/8/8	10557.24023	10606.04004	10524.91016	10536.92969	10536.92969	185880000
2005/8/9	10537.65039	10639.08008	10537.65039	10615.66992	10615.66992	207460000
2005/8/10	10606.51953	10719.41016	10570.04981	10594.41016	10594.41016	258420000
2005/8/11	10591.83008	10685.88965	10588.51953	10685.88965	10685.88965	234250000
2005/8/12	10682.7002	10682.78027	10568.29981	10600.30957	10600.30957	218890000
2005/8/15	10599.19043	10655.08008	10557.87012	10634.37988	10634.37988	173340000
2005/8/16	10631.58984	10640.26953	10510.33984	10513.4502	10513.4502	232520000
2005/8/17	10505.59961	10588.92969	10503.37012	10550.70996	10550.70996	235040000
2005/8/18	10549.75	10592.90039	10517.42969	10554.92969	10554.92969	213900000
2005/8/19	10552.7002	10626.25977	10552.7002	10559.23047	10559.23047	219830000
2005/8/22	10559.23047	10641.15039	10523.95996	10569.88965	10569.88965	215570000
2005/8/23	10571.00977	10577.45996	10496.73047	10519.58008	10519.58008	210670000
2005/8/24	10519.33984	10559	10432.08008	10434.87012	10434.87012	256640000
2005/8/25	10434.38965	10465.36035	10428.33984	10450.62988	10450.62988	188100000
2005/8/26	10450.9502	10450.9502	10383.98047	10397.29004	10397.29004	192100000
2005/8/29	10396.90039	10487.5	10349.37012	10463.04981	10463.04981	202970000
2005/8/30	10461.54004	10461.54004	10350	10412.82031	10412.82031	234650000
2005/8/31	10409.08008	10484.79004	10356.87012	10481.59961	10481.59961	281200000
2005/9/1	10481.44043	10513.75977	10425.79981	10459.62988	10459.62988	278990000
2005/9/2	10460.66992	10497.4502	10434.70996	10447.37012	10447.37012	204490000
2005/9/6	10447.69043	10593.05957	10447.69043	10589.24023	10589.24023	233670000
2005/9/7	10588.67969	10640.42969	10573.9502	10633.5	10633.5	226790000
2005/9/8	10633.11035	10636.49023	10569.33984	10595.92969	10595.92969	222990000
2005/9/9	10594.09961	10695.91992	10593.94043	10678.55957	10678.55957	247140000
2005/9/12	10678.41016	10701.80957	10664.08984	10682.94043	10682.94043	201190000
2005/9/13	10673.70996	10674.03027	10595.29004	10597.44043	10597.44043	222620000
2005/9/14	10597.51953	10633.19043	10536.62012	10544.90039	10544.90039	225350000
2005/9/15	10545.84961	10582.07031	10520.92969	10558.75	10558.75	225350000
2005/9/16	10560.5	10647.36035	10560.41992	10641.94043	10641.94043	546940000
2005/9/19	10641.87012	10644.57031	10521.17969	10557.62988	10557.62988	233530000
2005/9/20	10558.19043	10604.75977	10467.11035	10481.51953	10481.51953	244560000
2005/9/21	10484.23047	10484.54981	10375.24023	10378.03027	10378.03027	266650000
2005/9/22	10376.2002	10444.50977	10350.95996	10422.04981	10422.04981	254260000
2005/9/23	10422.04981	10455.80957	10372.05957	10419.58984	10419.58984	238590000
2005/9/26	10420.21973	10509.23047	10410.11035	10443.62988	10443.62988	234320000
2005/9/27	10444.58008	10496.25	10415.62012	10456.20996	10456.20996	224960000
2005/9/28	10456.61035	10512.09961	10423.98047	10473.08984	10473.08984	238740000
2005/9/29	10472.61035	10563.37012	10418.00977	10552.78027	10552.78027	236020000
2005/9/30	10552.7002	10569.80957	10526.12012	10568.7002	10568.7002	222160000
2005/10/3	10569.5	10608.55957	10523.62988	10535.48047	10535.48047	239190000
2005/10/4	10534.36035	10567.82031	10434.79004	10441.11035	10441.11035	301840000
2005/10/5	10434.80957	10438.46973	10316.16016	10317.36035	10317.36035	266720000
2005/10/6	10317.36035	10369.54981	10218.08984	10287.09961	10287.09961	316440000
2005/10/7	10287.41992	10347.29981	10280.62012	10292.30957	10292.30957	237340000
2005/10/10	10292.9502	10323.12012	10237.79981	10238.75977	10238.75977	236540000
2005/10/11	10239.16016	10312.87988	10234.2002	10253.16992	10253.16992	261000000
2005/10/12	10253.80957	10308.87988	10186.08984	10216.91016	10216.91016	293420000
2005/10/13	10216.91016	10241.32031	10156.45996	10216.58984	10216.58984	270400000
2005/10/14	10216.58984	10291.91016	10200.09961	10287.33984	10287.33984	238950000
2005/10/17	10287.41992	10350.99023	10269.80957	10348.09961	10348.09961	242880000
2005/10/18	10349.13965	10361.46973	10285.25977	10285.25977	10285.25977	297590000
2005/10/19	10277.17969	10414.12988	10232.98047	10414.12988	10414.12988	316880000
2005/10/20	10411.73047	10432.78027	10252.12988	10281.09961	10281.09961	334850000
2005/10/21	10282.21973	10350.98047	10193.4502	10215.21973	10215.21973	357930000
2005/10/24	10216.11035	10387	10216.11035	10385	10385	263690000
2005/10/25	10383.87988	10411.65039	10316.87988	10377.87012	10377.87012	246960000
2005/10/26	10377.38965	10434.46973	10336.82031	10344.98047	10344.98047	266810000
2005/10/27	10344.74023	10349.21973	10229.9502	10229.9502	10229.9502	236490000
2005/10/28	10231.15039	10404.7002	10231.15039	10402.76953	10402.76953	283060000
2005/10/31	10403.16992	10486.65039	10403.16992	10440.07031	10440.07031	320080000
2005/11/1	10440.07031	10455.28027	10406.04004	10406.76953	10406.76953	294480000
2005/11/2	10406.29004	10493.54004	10388.75977	10472.73047	10472.73047	279710000
2005/11/3	10470.49023	10561.16016	10470.49023	10522.58984	10522.58984	320900000
2005/11/4	10523.23047	10552.37988	10479.38965	10530.75977	10530.75977	230870000
2005/11/7	10531.24023	10593.34961	10520.42969	10586.23047	10586.23047	241260000
2005/11/8	10574.17969	10574.21973	10524.28027	10539.71973	10539.71973	201770000
2005/11/9	10539.24023	10601.91992	10519.54981	10546.20996	10546.20996	244430000
2005/11/10	10541.16016	10655.53027	10519.38965	10640.09961	10640.09961	293350000
2005/11/11	10640.09961	10696.4502	10637.42969	10686.04004	10686.04004	195880000
2005/11/14	10686.59961	10710.05957	10674.28027	10697.16992	10697.16992	211290000
2005/11/15	10697.16992	10741.99023	10664.26953	10686.44043	10686.44043	267560000
2005/11/16	10683.03027	10712.21973	10652.26953	10674.75977	10674.75977	286000000
2005/11/17	10677	10727.66992	10665.54981	10720.21973	10720.21973	274320000
2005/11/18	10719.33984	10796.25977	10697.25	10766.33008	10766.33008	351030000
2005/11/21	10766.33008	10835.33008	10761.04981	10820.28027	10820.28027	250280000
2005/11/22	10815.95996	10877.42969	10787.21973	10871.42969	10871.42969	311190000
2005/11/23	10871.42969	10950.75	10855.33984	10916.08984	10916.08984	236740000
2005/11/25	10916.08984	10955.48047	10914.49023	10931.62012	10931.62012	122460000
2005/11/28	10932.74023	10951.92969	10881.62988	10890.71973	10890.71973	259360000
2005/11/29	10888.48047	10959.79004	10888.07031	10888.16016	10888.16016	255250000
2005/11/30	10883.91016	10924.82031	10803.87012	10805.87012	10805.87012	257650000
2005/12/1	10806.03027	10934.90039	10806.03027	10912.57031	10912.57031	256980000
2005/12/2	10912.00977	10921.37012	10861.66016	10877.50977	10877.50977	214900000
2005/12/5	10876.9502	10876.9502	10810.66992	10835.00977	10835.00977	237340000
2005/12/6	10835.41016	10936.2002	10835.41016	10856.86035	10856.86035	264630000
2005/12/7	10856.86035	10868.05957	10764.00977	10810.91016	10810.91016	243490000
2005/12/8	10808.42969	10847.25	10729.66992	10755.12012	10755.12012	253290000
2005/12/9	10751.75977	10805.9502	10729.91016	10778.58008	10778.58008	238930000
2005/12/12	10778.66016	10811.70996	10735.11035	10767.76953	10767.76953	254130000
2005/12/13	10765.69043	10871.50977	10751.36035	10823.71973	10823.71973	329050000
2005/12/14	10821.32031	10919.76953	10820.32031	10883.50977	10883.50977	336440000
2005/12/15	10883.42969	10938.74023	10865.41992	10881.66992	10881.66992	297560000
2005/12/16	10881.66992	10940.33984	10869.26953	10875.58984	10875.58984	419040000
2005/12/19	10875.50977	10922.41016	10825.63965	10836.53027	10836.53027	331170000
2005/12/20	10836.92969	10860.13965	10789.62012	10805.54981	10805.54981	254440000
2005/12/21	10805.62988	10900.88965	10805.62988	10833.73047	10833.73047	257850000
2005/12/22	10831.55957	10891.04004	10829.16016	10889.44043	10889.44043	229500000
2005/12/23	10883.26953	10904.79981	10869.83008	10883.26953	10883.26953	126720000
2005/12/27	10883.75	10932.82031	10776.49023	10777.76953	10777.76953	174190000
2005/12/28	10778.25	10825.16016	10778.25	10796.25977	10796.25977	153230000
2005/12/29	10795.7002	10825.24023	10779.21973	10784.82031	10784.82031	160010000
2005/12/30	10783.86035	10783.86035	10709.41992	10717.5	10717.5	191020000
2006/1/3	10718.29981	10862.78027	10684.4502	10847.41016	10847.41016	302950000
2006/1/4	10843.96973	10892.63965	10833.90039	10880.15039	10880.15039	271490000
2006/1/5	10880.38965	10908.25	10843.65039	10882.15039	10882.15039	250910000
2006/1/6	10875.4502	10968.83984	10875.4502	10959.30957	10959.30957	291740000
2006/1/9	10959.46973	11020.15039	10944.42969	11011.90039	11011.90039	248240000
2006/1/10	11010.45996	11013.98047	10949.87012	11011.58008	11011.58008	264270000
2006/1/11	11011.66016	11047.75977	10991.96973	11043.44043	11043.44043	266260000
2006/1/12	11043.44043	11045.83984	10951.23047	10962.36035	10962.36035	296400000
2006/1/13	10961.48047	10992.69043	10921.53027	10959.87012	10959.87012	209940000
2006/1/17	10957.87012	10957.87012	10875.59961	10896.32031	10896.32031	251470000
2006/1/18	10890.08008	10890.08008	10817.32031	10854.86035	10854.86035	361540000
2006/1/19	10855.17969	10915.9502	10852.12988	10880.70996	10880.70996	370960000
2006/1/20	10880.70996	10880.70996	10661.15039	10667.38965	10667.38965	519090000
2006/1/23	10668.75	10737.04004	10666.34961	10688.76953	10688.76953	366090000
2006/1/24	10690.20996	10750.30957	10686.04004	10712.21973	10712.21973	375980000
2006/1/25	10713.25977	10760.57031	10672.59961	10709.74023	10709.74023	412460000
2006/1/26	10711.01953	10827.95996	10710.94043	10809.46973	10809.46973	400550000
2006/1/27	10815.32031	10932.33984	10804.75	10907.20996	10907.20996	398810000
2006/1/30	10908.49023	10930.5	10887.44043	10899.91992	10899.91992	323690000
2006/1/31	10900.40039	10923.4502	10862.13965	10864.86035	10864.86035	369370000
2006/2/1	10862.13965	10967.57031	10852.82031	10953.9502	10953.9502	333580000
2006/2/2	10950.11035	10950.11035	10827.16016	10851.98047	10851.98047	314190000
2006/2/3	10849.57031	10863.58008	10779.05957	10793.62012	10793.62012	346600000
2006/2/6	10793.29981	10814.50977	10770.96973	10798.26953	10798.26953	263190000
2006/2/7	10796.41992	10822.75977	10737.66992	10749.75977	10749.75977	351880000
2006/2/8	10742.16016	10865.41992	10740.62988	10858.62012	10858.62012	330080000
2006/2/9	10859.41992	10952.26953	10855.74023	10883.34961	10883.34961	314190000
2006/2/10	10883.50977	10944.99023	10820.2002	10919.04981	10919.04981	303570000
2006/2/13	10915.20996	10939.86035	10849.88965	10892.32031	10892.32031	244330000
2006/2/14	10890.71973	11047.67969	10890.71973	11028.38965	11028.38965	307060000
2006/2/15	11025.66992	11068.74023	10989.71973	11058.96973	11058.96973	298850000
2006/2/16	11059.04981	11120.75977	11046.40039	11120.67969	11120.67969	302980000
2006/2/17	11119.55957	11131.9502	11077.7002	11115.32031	11115.32031	329160000
2006/2/21	11115.48047	11140.76953	11050.80957	11069.05957	11069.05957	270410000
2006/2/22	11065.29004	11159.17969	11060.33008	11137.16992	11137.16992	337280000
2006/2/23	11133.51953	11135.88965	11052.73047	11069.21973	11069.21973	270410000
2006/2/24	11065.76953	11085.54004	11010.21973	11061.84961	11061.84961	247270000
2006/2/27	11062.80957	11132.61035	11061.73047	11097.54981	11097.54981	268610000
2006/2/28	11096.75	11100.19043	10978.61035	10993.41016	10993.41016	325450000
2006/3/1	10993.25	11069.37988	10991.96973	11053.53027	11053.53027	270620000
2006/3/2	11052.57031	11052.57031	10986.04981	11025.50977	11025.50977	274280000
2006/3/3	11024.23047	11106.67969	10984.61035	11021.58984	11021.58984	365750000
2006/3/6	11022.46973	11037.12012	10929.21973	10958.58984	10958.58984	292510000
2006/3/7	10957.30957	10989.00977	10928.74023	10980.69043	10980.69043	284770000
2006/3/8	10977.08008	11026.70996	10922.73047	11005.74023	11005.74023	276610000
2006/3/9	11005.66016	11049.12012	10963.87988	10972.28027	10972.28027	266390000
2006/3/10	10972.91992	11098.99023	10972.91992	11076.33984	11076.33984	257440000
2006/3/13	11067.61035	11116.67969	11056.33008	11076.01953	11076.01953	251020000
2006/3/14	11076.01953	11161.34961	11058.65039	11151.33984	11151.33984	251560000
2006/3/15	11149.75977	11226.74023	11138.92969	11209.76953	11209.76953	274740000
2006/3/16	11210.96973	11282.4502	11210.57031	11253.24023	11253.24023	306150000
2006/3/17	11254.12012	11290.07031	11254.12012	11279.65039	11279.65039	480830000
2006/3/20	11278.92969	11308.38965	11259.79981	11274.53027	11274.53027	247410000
2006/3/21	11275.88965	11334.95996	11221.54004	11235.46973	11235.46973	331800000
2006/3/22	11234.50977	11328.79981	11226.41992	11317.42969	11317.42969	342980000
2006/3/23	11317.34961	11327.2002	11237.15039	11270.29004	11270.29004	292420000
2006/3/24	11270.61035	11316.08984	11244.03027	11279.96973	11279.96973	240800000
2006/3/27	11280.12988	11280.4502	11229.86035	11250.11035	11250.11035	226240000
2006/3/28	11250.11035	11281.76953	11145.01953	11154.54004	11154.54004	272490000
2006/3/29	11154.94043	11244.34961	11154.94043	11215.7002	11215.7002	279470000
2006/3/30	11216.33984	11259.16016	11117.63965	11150.7002	11150.7002	276900000
2006/3/31	11151.33984	11191.36035	11105.65039	11109.32031	11109.32031	317000000
2006/4/3	11113	11247.87012	11113	11144.94043	11144.94043	278440000
2006/4/4	11142.54004	11226.98047	11123.57031	11203.84961	11203.84961	246950000
2006/4/5	11203.20996	11250.99023	11169.34961	11239.54981	11239.54981	250190000
2006/4/6	11233.00977	11246.91016	11167.03027	11216.5	11216.5	240370000
2006/4/7	11217.13965	11269.29981	11108.01953	11120.04004	11120.04004	256290000
2006/4/10	11119.87988	11185.54004	11117.08008	11141.33008	11141.33008	207380000
2006/4/11	11141.33008	11186.63965	11053.16992	11089.62988	11089.62988	266080000
2006/4/12	11089.46973	11144.13965	11087.46973	11129.96973	11129.96973	212590000
2006/4/13	11130.12988	11178.40039	11105.79981	11137.65039	11137.65039	230870000
2006/4/17	11137.33008	11159.99023	11039.12012	11073.78027	11073.78027	239730000
2006/4/18	11074.58008	11280.4502	11074.58008	11268.76953	11268.76953	309660000
2006/4/19	11265.40039	11302.9502	11236.19043	11278.76953	11278.76953	292280000
2006/4/20	11278.53027	11384.11035	11275.04981	11342.88965	11342.88965	336420000
2006/4/21	11343.4502	11405.87988	11316.79004	11347.4502	11347.4502	325090000
2006/4/24	11346.80957	11359.7002	11305.83008	11336.32031	11336.32031	232000000
2006/4/25	11336.55957	11355.37012	11260.83984	11283.25	11283.25	289230000
2006/4/26	11283.25	11379.87012	11282.76953	11354.49023	11354.49023	270270000
2006/4/27	11349.53027	11416.92969	11275.29981	11382.50977	11382.50977	361740000
2006/4/28	11358.33008	11417.66016	11347.20996	11367.13965	11367.13965	738440000
2006/5/1	11367.78027	11428.37012	11329.44043	11343.29004	11343.29004	365970000
2006/5/2	11345.20996	11427.65039	11345.12988	11416.4502	11416.4502	335420000
2006/5/3	11414.69043	11424.92969	11362.41992	11400.28027	11400.28027	380540000
2006/5/4	11401.79981	11463.11035	11401.79981	11438.86035	11438.86035	333940000
2006/5/5	11440.62012	11586.37988	11440.62012	11577.74023	11577.74023	338910000
2006/5/8	11576.37012	11603.58984	11561.96973	11584.54004	11584.54004	309920000
2006/5/9	11584.62012	11640.73047	11572.04981	11639.76953	11639.76953	263250000
2006/5/10	11630.48047	11670.19043	11595.17969	11642.65039	11642.65039	284530000
2006/5/11	11639.29004	11639.4502	11479.44043	11500.73047	11500.73047	322510000
2006/5/12	11500.00977	11500.00977	11374.74023	11380.99023	11380.99023	321240000
2006/5/15	11380.42969	11435.33984	11333.04004	11428.76953	11428.76953	300550000
2006/5/16	11428.20996	11460.54981	11392.66992	11419.88965	11419.88965	307170000
2006/5/17	11410.12988	11410.12988	11174.37988	11205.61035	11205.61035	399460000
2006/5/18	11206.16992	11247.38965	11127.08984	11128.29004	11128.29004	338300000
2006/5/19	11124.37012	11180.29004	11075.21973	11144.05957	11144.05957	485500000
2006/5/22	11143.41992	11175.34961	11040.07031	11125.33008	11125.33008	340590000
2006/5/23	11126.29004	11202.65039	11097.30957	11098.34961	11098.34961	315860000
2006/5/24	11100.11035	11168.24023	11030.46973	11117.32031	11117.32031	466330000
2006/5/25	11114.95996	11214.98047	11114.95996	11211.04981	11211.04981	295350000
2006/5/26	11211.69043	11283.49023	11211.54004	11278.61035	11278.61035	240330000
2006/5/30	11277.25	11278.12988	11094.34961	11094.42969	11094.42969	261260000
2006/5/31	11091.15039	11183.04004	11085.37988	11168.30957	11168.30957	353660000
2006/6/1	11169.03027	11270.20996	11150.07031	11260.28027	11260.28027	295150000
2006/6/2	11260.51953	11285.82031	11191.53027	11247.87012	11247.87012	268640000
2006/6/5	11247.54981	11248.79004	11040.24023	11048.71973	11048.71973	254990000
2006/6/6	11048.24023	11094.25977	10926.41992	11002.13965	11002.13965	385870000
2006/6/7	11002.05957	11077.37988	10928.33984	10930.90039	10930.90039	333490000
2006/6/8	10929.7002	10964.67969	10757.54981	10938.82031	10938.82031	442150000
2006/6/9	10939.13965	10976.2002	10871.58984	10891.91992	10891.91992	272930000
2006/6/12	10892	10927.12012	10790.25977	10792.58008	10792.58008	272490000
2006/6/13	10783.13965	10862.29981	10700.92969	10706.13965	10706.13965	399220000
2006/6/14	10706.78027	10817	10698.84961	10816.91992	10816.91992	355620000
2006/6/15	10817.48047	11036.48047	10817.48047	11015.19043	11015.19043	358870000
2006/6/16	11014.37988	11045.2002	10984.12988	11014.54981	11014.54981	451930000
2006/6/19	11014.87012	11057.61035	10907.29004	10942.11035	10942.11035	377040000
2006/6/20	10942.03027	11029.83008	10938.41992	10974.83984	10974.83984	274060000
2006/6/21	10975.24023	11131.73047	10971.71973	11079.45996	11079.45996	309290000
2006/6/22	11077.78027	11077.78027	10986.13965	11019.11035	11019.11035	250460000
2006/6/23	11019.19043	11074.25977	10973.40039	10989.08984	10989.08984	221940000
2006/6/26	10990.29004	11048.71973	10973.71973	11045.28027	11045.28027	202770000
2006/6/27	11048.24023	11064.08984	10920.73047	10924.74023	10924.74023	269010000
2006/6/28	10925.29981	10981.25	10902.48047	10973.55957	10973.55957	260240000
2006/6/29	10974.36035	11195.54004	10974.36035	11190.79981	11190.79981	337830000
2006/6/30	11190.79981	11235.62988	11150.05957	11150.21973	11150.21973	365670000
2006/7/3	11149.33984	11231.29981	11149.33984	11228.01953	11228.01953	134790000
2006/7/5	11225.05957	11225.05957	11123.32031	11151.82031	11151.82031	248320000
2006/7/6	11147.12012	11257.08008	11147.12012	11225.29981	11225.29981	224520000
2006/7/7	11224.17969	11224.17969	11066.00977	11090.66992	11090.66992	253730000
2006/7/10	11091.70996	11174.46973	11090.04004	11103.54981	11103.54981	207740000
2006/7/11	11102.58984	11151.17969	11027.99023	11134.76953	11134.76953	298130000
2006/7/12	11133.96973	11149.95996	10995.96973	11013.17969	11013.17969	266320000
2006/7/13	11012.62012	11012.62012	10832.92969	10846.29004	10846.29004	328780000
2006/7/14	10846.53027	10848.37012	10701.33984	10739.34961	10739.34961	312080000
2006/7/17	10739.34961	10802.66992	10714.70996	10747.36035	10747.36035	251640000
2006/7/18	10745.83984	10813.79004	10683.32031	10799.23047	10799.23047	288860000
2006/7/19	10797.38965	11038.48047	10797.38965	11011.41992	11011.41992	343400000
2006/7/20	11007.25977	11037.28027	10924.98047	10928.09961	10928.09961	336300000
2006/7/21	10937.94043	10951.76953	10838.84961	10868.37988	10868.37988	433240000
2006/7/24	10868.7002	11065.9502	10868.62012	11051.04981	11051.04981	269370000
2006/7/25	11051.04981	11133.80957	10999.90039	11103.70996	11103.70996	281840000
2006/7/26	11102.91016	11157.82031	11048.16016	11102.50977	11102.50977	287170000
2006/7/27	11104.19043	11187.75977	11087.54981	11100.42969	11100.42969	286530000
2006/7/28	11102.11035	11243.30957	11102.03027	11219.7002	11219.7002	269730000
2006/7/31	11218.90039	11219.05957	11178.32031	11185.67969	11185.67969	226190000
2006/8/1	11184.79981	11185.28027	11083.86035	11125.73047	11125.73047	199150000
2006/8/2	11125.57031	11229.45996	11125.25	11199.92969	11199.92969	229410000
2006/8/3	11195.28027	11269.49023	11144.45996	11242.58984	11242.58984	211890000
2006/8/4	11244.58984	11344.16992	11187.36035	11240.34961	11240.34961	210410000
2006/8/7	11239.46973	11245.9502	11190.55957	11219.37988	11219.37988	169710000
2006/8/8	11218.17969	11276.29004	11141.82031	11173.58984	11173.58984	261520000
2006/8/9	11168.46973	11250.83984	11068.57031	11076.17969	11076.17969	231270000
2006/8/10	11073.13965	11143.98047	11044.71973	11124.37012	11124.37012	211270000
2006/8/11	11121.16016	11121.16016	11042.63965	11088.03027	11088.03027	166870000
2006/8/14	11089.07031	11202.73047	11079.78027	11097.87012	11097.87012	205830000
2006/8/15	11098.03027	11234.26953	11098.03027	11230.25977	11230.25977	208750000
2006/8/16	11224.91016	11340.79981	11224.91016	11327.12012	11327.12012	219190000
2006/8/17	11327.36035	11372.41992	11298.37988	11334.95996	11334.95996	243000000
2006/8/18	11333.75977	11381.46973	11317.66992	11381.46973	11381.46973	282660000
2006/8/21	11380.66992	11380.99023	11321.99023	11345.04981	11345.04981	196220000
2006/8/22	11344.41016	11383.70996	11303.33984	11339.83984	11339.83984	213690000
2006/8/23	11337.12012	11370.82031	11264.04004	11297.90039	11297.90039	170410000
2006/8/24	11297.82031	11334.71973	11273.88965	11304.45996	11304.45996	170710000
2006/8/25	11301.21973	11317.42969	11260.28027	11284.04981	11284.04981	150200000
2006/8/28	11285.33008	11387.79004	11273.49023	11352.00977	11352.00977	180810000
2006/8/29	11352.65039	11379.54981	11299.58008	11369.94043	11369.94043	198620000
2006/8/30	11365.98047	11407.08008	11355.69043	11382.91016	11382.91016	180100000
2006/8/31	11383.46973	11405.32031	11369.78027	11381.15039	11381.15039	156960000
2006/9/1	11382.75	11476.48047	11382.75	11464.15039	11464.15039	168010000
2006/9/5	11461.83008	11488.16992	11438.05957	11469.28027	11469.28027	184960000
2006/9/6	11466.23047	11466.23047	11395.15039	11406.2002	11406.2002	190990000
2006/9/7	11405.16016	11405.24023	11323.83984	11331.44043	11331.44043	213670000
2006/9/8	11332.24023	11402.83984	11331.04004	11392.11035	11392.11035	161650000
2006/9/11	11389.87012	11421.25	11342.16992	11396.83984	11396.83984	216000000
2006/9/12	11396.83984	11512.98047	11395.70996	11498.08984	11498.08984	237300000
2006/9/13	11487.69043	11567.25	11476.16016	11543.32031	11543.32031	214190000
2006/9/14	11543.40039	11549.08008	11495.37012	11527.38965	11527.38965	203780000
2006/9/15	11528.75	11613.50977	11528.75	11560.76953	11560.76953	365450000
2006/9/18	11559.96973	11588.37988	11528.11035	11555	11555	192680000
2006/9/19	11554.59961	11562.04981	11480.55957	11540.91016	11540.91016	178880000
2006/9/20	11542.28027	11628.87988	11542.2002	11613.19043	11613.19043	226390000
2006/9/21	11611.66992	11630.55957	11501.76953	11533.23047	11533.23047	241370000
2006/9/22	11532.91016	11533.07031	11474.55957	11508.09961	11508.09961	198480000
2006/9/25	11509.29981	11616.48047	11486	11575.80957	11575.80957	267990000
2006/9/26	11575.73047	11670.26953	11567.65039	11669.38965	11669.38965	283670000
2006/9/27	11670.19043	11720.76953	11659.62012	11689.24023	11689.24023	296890000
2006/9/28	11689.40039	11728.45996	11660.41992	11718.4502	11718.4502	236500000
2006/9/29	11718.04981	11741.99023	11677.79004	11679.07031	11679.07031	216040000
2006/10/2	11678.99023	11726.94043	11658.66016	11670.34961	11670.34961	198010000
2006/10/3	11670.11035	11758.9502	11653.05957	11727.33984	11727.33984	230570000
2006/10/4	11722.94043	11851.25	11707.49023	11850.61035	11850.61035	281860000
2006/10/5	11844.37988	11870.05957	11821.23047	11866.69043	11866.69043	253550000
2006/10/6	11865.49023	11865.57031	11800.5	11850.20996	11850.20996	242980000
2006/10/9	11849.55957	11872.94043	11813.21973	11857.80957	11857.80957	177940000
2006/10/10	11857.73047	11877.90039	11829.70996	11867.16992	11867.16992	227210000
2006/10/11	11865.49023	11875.98047	11794.16992	11852.12988	11852.12988	256040000
2006/10/12	11854.12988	11959.62988	11854.04981	11947.7002	11947.7002	291010000
2006/10/13	11947.21973	11960.50977	11908.79981	11960.50977	11960.50977	295100000
2006/10/16	11961.30957	11997.25	11945.54004	11980.59961	11980.59961	271740000
2006/10/17	11977.40039	11979.08008	11887.19043	11950.01953	11950.01953	238130000
2006/10/18	11947.62012	12049.50977	11947.62012	11992.67969	11992.67969	344650000
2006/10/19	11988.91992	12027.74023	11966.91016	12011.73047	12011.73047	260150000
2006/10/20	12013.00977	12048.87012	11941.94043	12002.37012	12002.37012	313840000
2006/10/23	12116.50977	12125.16016	11971.79004	12116.91016	12116.91016	288780000
2006/10/24	12116.50977	12133.79981	12079.04981	12127.87988	12127.87988	257650000
2006/10/25	12127.24023	12147.96973	12081.76953	12134.67969	12134.67969	238470000
2006/10/26	12134.83984	12167.01953	12096.09961	12163.66016	12163.66016	237150000
2006/10/27	12164.78027	12164.86035	12073.53027	12090.25977	12090.25977	277340000
2006/10/30	12089.13965	12117.23047	12049.91992	12086.5	12086.5	206240000
2006/10/31	12086.17969	12113.38965	12025.33984	12080.73047	12080.73047	277410000
2006/11/1	12080.25	12123.95996	12007.16992	12031.01953	12031.01953	245720000
2006/11/2	12023.98047	12032.54981	11979	12018.54004	12018.54004	222140000
2006/11/3	12018.29981	12061.51953	11965.30957	11986.04004	11986.04004	197740000
2006/11/6	11985.16016	12117.70996	11984.75977	12105.54981	12105.54981	211250000
2006/11/7	12104.75	12196.32031	12101.05957	12156.76953	12156.76953	222400000
2006/11/8	12147.37988	12193.75	12102.90039	12176.54004	12176.54004	252650000
2006/11/9	12174.7002	12187.03027	12090.09961	12103.29981	12103.29981	275340000
2006/11/10	12102.74023	12127.08008	12074.00977	12108.42969	12108.42969	204440000
2006/11/13	12097.7002	12164.7002	12084.80957	12131.87988	12131.87988	194050000
2006/11/14	12132.44043	12228.00977	12084.96973	12218.00977	12218.00977	255300000
2006/11/15	12214.37012	12291.73047	12205.75977	12251.70996	12251.70996	258840000
2006/11/16	12250.04981	12325.91016	12250.04981	12305.82031	12305.82031	223350000
2006/11/17	12304.62012	12342.55957	12277.40039	12342.55957	12342.55957	285110000
2006/11/20	12340.70996	12355.23047	12302.51953	12316.54004	12316.54004	228960000
2006/11/21	12312.12988	12339.84961	12296.03027	12321.58984	12321.58984	216660000
2006/11/22	12321.91016	12361	12302.75977	12326.9502	12326.9502	177740000
2006/11/24	12321.70996	12324.11035	12258.86035	12280.16992	12280.16992	77630000
2006/11/27	12279.12988	12279.53027	12110.80957	12121.70996	12121.70996	236740000
2006/11/28	12118.94043	12149.19043	12072.59961	12136.4502	12136.4502	222630000
2006/11/29	12134.40039	12240.66992	12134.40039	12226.73047	12226.73047	219270000
2006/11/30	12226.73047	12275.12012	12162.48047	12221.92969	12221.92969	294890000
2006/12/1	12220.96973	12248.04004	12089.98047	12194.12988	12194.12988	275410000
2006/12/4	12195.57031	12309.96973	12195.57031	12283.84961	12283.84961	270630000
2006/12/5	12283.69043	12335.37012	12276.08008	12331.59961	12331.59961	233170000
2006/12/6	12328.71973	12335.4502	12294.83008	12309.25	12309.25	220840000
2006/12/7	12310.12988	12360.75977	12264.46973	12278.41016	12278.41016	251340000
2006/12/8	12278.41016	12332.87988	12243.08008	12307.49023	12307.49023	240800000
2006/12/11	12306.20996	12354.58984	12297.62988	12328.48047	12328.48047	213850000
2006/12/12	12328.24023	12333.91992	12252.04981	12315.58008	12315.58008	248140000
2006/12/13	12312.70996	12368.61035	12301.55957	12317.5	12317.5	213520000
2006/12/14	12317.5	12431.25977	12307.00977	12416.75977	12416.75977	253900000
2006/12/15	12417.95996	12486.29981	12417.87988	12445.51953	12445.51953	417750000
2006/12/18	12446.24023	12490.7002	12428.94043	12441.26953	12441.26953	237310000
2006/12/19	12439.50977	12491.91016	12397.61035	12471.32031	12471.32031	233450000
2006/12/20	12471.32031	12498.46973	12456.58008	12463.87012	12463.87012	193300000
2006/12/21	12461.62012	12483.73047	12396.00977	12421.25	12421.25	192090000
2006/12/22	12413.08008	12420.20996	12341.7002	12343.21973	12343.21973	143650000
2006/12/26	12341.94043	12418.2002	12337.04981	12407.62988	12407.62988	110210000
2006/12/27	12408.42969	12519.21973	12407.79004	12510.57031	12510.57031	143650000
2006/12/28	12510.57031	12529.87988	12478.12988	12501.51953	12501.51953	126740000
2006/12/29	12500.48047	12526.03027	12451.12988	12463.15039	12463.15039	161560000
2007/1/3	12459.54004	12580.34961	12404.82031	12474.51953	12474.51953	327200000
2007/1/4	12473.16016	12510.41016	12403.86035	12480.69043	12480.69043	259060000
2007/1/5	12480.04981	12480.12988	12365.41016	12398.00977	12398.00977	235220000
2007/1/8	12392.00977	12445.91992	12337.37012	12423.49023	12423.49023	223500000
2007/1/9	12424.76953	12466.42969	12369.16992	12416.59961	12416.59961	225190000
2007/1/10	12417	12451.61035	12355.62988	12442.16016	12442.16016	226570000
2007/1/11	12442.95996	12544.45996	12442.95996	12514.98047	12514.98047	261720000
2007/1/12	12514.66016	12561.04004	12489.66016	12556.08008	12556.08008	256530000
2007/1/16	12555.83984	12585.08008	12538.92969	12582.58984	12582.58984	242720000
2007/1/17	12571.45996	12614	12550.54981	12577.15039	12577.15039	272720000
2007/1/18	12575.05957	12611.91016	12547.33984	12567.92969	12567.92969	250690000
2007/1/19	12567.92969	12586.83984	12523.54981	12565.53027	12565.53027	287480000
2007/1/22	12565.53027	12572.58008	12450.88965	12477.16016	12477.16016	293400000
2007/1/23	12477.80957	12554.23047	12468.34961	12533.79981	12533.79981	236760000
2007/1/24	12534.37012	12623.4502	12531.08008	12621.76953	12621.76953	216920000
2007/1/25	12621.76953	12622.65039	12487.33984	12502.55957	12502.55957	275780000
2007/1/26	12503.28027	12539.08984	12431.33984	12487.01953	12487.01953	247020000
2007/1/29	12487.09961	12542.7002	12481.49023	12490.78027	12490.78027	234510000
2007/1/30	12492.23047	12538.4502	12459.45996	12523.30957	12523.30957	244040000
2007/1/31	12520.03027	12657.01953	12505.2002	12621.69043	12621.69043	258410000
2007/2/1	12617.2002	12682.57031	12616.08008	12673.67969	12673.67969	235130000
2007/2/2	12673.83984	12683.92969	12638.34961	12653.49023	12653.49023	203610000
2007/2/5	12653.41016	12681.20996	12629.86035	12661.74023	12661.74023	204140000
2007/2/6	12661.66016	12680.57031	12633.94043	12666.30957	12666.30957	201010000
2007/2/7	12656.86035	12700.28027	12630.5	12666.87012	12666.87012	194020000
2007/2/8	12665.66992	12665.83008	12575.86035	12637.62988	12637.62988	193820000
2007/2/9	12638.03027	12675.67969	12545.09961	12580.83008	12580.83008	220330000
2007/2/12	12580.11035	12607.50977	12536.20996	12552.54981	12552.54981	174980000
2007/2/13	12549.19043	12658.21973	12549.19043	12654.84961	12654.84961	204940000
2007/2/14	12651.29004	12759.40039	12651.20996	12741.86035	12741.86035	210880000
2007/2/15	12741.7002	12779.03027	12728.71973	12765.00977	12765.00977	183280000
2007/2/16	12764.12988	12769.16992	12744.01953	12767.57031	12767.57031	243560000
2007/2/20	12766.84961	12795.92969	12704.67969	12786.63965	12786.63965	205760000
2007/2/21	12782.87012	12782.87012	12707.16992	12738.41016	12738.41016	213470000
2007/2/22	12735.76953	12763.73047	12650.61035	12686.01953	12686.01953	206860000
2007/2/23	12679.88965	12682.12988	12628.01953	12647.48047	12647.48047	215430000
2007/2/26	12647.87988	12697.23047	12608.46973	12632.25977	12632.25977	230080000
2007/2/27	12628.90039	12629.37988	12086.05957	12216.24023	12216.24023	393300000
2007/2/28	12214.91992	12353.46973	12186.04004	12268.62988	12268.62988	412820000
2007/3/1	12268.62988	12289.21973	12059.54004	12234.33984	12234.33984	372010000
2007/3/2	12233.78027	12247.40039	12107.37012	12114.09961	12114.09961	315180000
2007/3/5	12111.61035	12188.83984	12039.11035	12050.41016	12050.41016	278770000
2007/3/6	12051.16992	12224.41016	12050.61035	12207.58984	12207.58984	278810000
2007/3/7	12204.45996	12256.94043	12178.99023	12192.4502	12192.4502	263540000
2007/3/8	12193.33008	12303.63965	12193.33008	12260.7002	12260.7002	241070000
2007/3/9	12262.05957	12330.87988	12228.5	12276.32031	12276.32031	211040000
2007/3/12	12275.67969	12349.9502	12246.51953	12318.62012	12318.62012	219580000
2007/3/13	12307.49023	12307.57031	12071.48047	12075.95996	12075.95996	312340000
2007/3/14	12074.51953	12142.94043	11939.61035	12133.40039	12133.40039	333450000
2007/3/15	12133.16016	12188.12012	12105.91992	12159.67969	12159.67969	232600000
2007/3/16	12159.67969	12190.36035	12082.12988	12110.41016	12110.41016	388660000
2007/3/19	12110.41016	12234.66992	12110.41016	12226.16992	12226.16992	208480000
2007/3/20	12226.80957	12294.03027	12213.11035	12288.09961	12288.09961	196620000
2007/3/21	12288.98047	12480.4502	12263.50977	12447.51953	12447.51953	246000000
2007/3/22	12446.71973	12476.28027	12408.50977	12461.13965	12461.13965	232700000
2007/3/23	12460.5	12511.04981	12448.65039	12481.00977	12481.00977	206410000
2007/3/26	12480.37012	12486.78027	12367.16992	12469.07031	12469.07031	219960000
2007/3/27	12468.66992	12468.66992	12377.26953	12397.29004	12397.29004	209340000
2007/3/28	12396.49023	12396.49023	12257.41992	12300.36035	12300.36035	224830000
2007/3/29	12301.48047	12381.91016	12267.58984	12348.75	12348.75	208160000
2007/3/30	12348.91016	12416.67969	12242.59961	12354.34961	12354.34961	233630000
2007/4/2	12354.51953	12394.98047	12324.28027	12382.29981	12382.29981	209420000
2007/4/3	12379.04981	12534.26953	12379.04981	12510.29981	12510.29981	220470000
2007/4/4	12511.36035	12541.50977	12495.75	12530.04981	12530.04981	210130000
2007/4/5	12523.21973	12572.46973	12500.38965	12560.2002	12560.2002	164930000
2007/4/9	12562.63965	12593.59961	12555.32031	12569.13965	12569.13965	191590000
2007/4/10	12568.49023	12588.55957	12549.46973	12573.84961	12573.84961	214690000
2007/4/11	12573.12012	12580.03027	12455.84961	12484.62012	12484.62012	245470000
2007/4/12	12483.63965	12557.34961	12428.21973	12552.95996	12552.95996	218300000
2007/4/13	12551.91016	12615.37988	12530.20996	12612.12988	12612.12988	224240000
2007/4/16	12611.63965	12731.17969	12611.30957	12720.45996	12720.45996	225020000
2007/4/17	12719.55957	12790.01953	12707.4502	12773.04004	12773.04004	256880000
2007/4/18	12771.08008	12838.45996	12728.99023	12803.83984	12803.83984	261950000
2007/4/19	12799.76953	12830.08008	12734.91992	12808.62988	12808.62988	262590000
2007/4/20	12811.15039	12966.29004	12810.16992	12961.98047	12961.98047	415650000
2007/4/23	12961.98047	12983.91992	12916.62988	12919.40039	12919.40039	223290000
2007/4/24	12919.63965	12989.86035	12901.67969	12953.94043	12953.94043	238400000
2007/4/25	12951.41992	13107.4502	12951.41992	13089.88965	13089.88965	250170000
2007/4/26	13088.83984	13132.79981	13068.12012	13105.5	13105.5	251620000
2007/4/27	13104.04004	13148	13073.40039	13120.94043	13120.94043	270910000
2007/4/30	13120.20996	13162.05957	13061.53027	13062.91016	13062.91016	264090000
2007/5/1	13062.75	13137.75977	13041.29981	13136.13965	13136.13965	248960000
2007/5/2	13133.94043	13256.33008	13130.53027	13211.87988	13211.87988	251340000
2007/5/3	13206.65039	13246.82031	13196.03027	13241.37988	13241.37988	247240000
2007/5/4	13243.08008	13284.53027	13228.78027	13264.62012	13264.62012	236320000
2007/5/7	13264.12988	13317.69043	13260.79981	13312.96973	13312.96973	206190000
2007/5/8	13309.40039	13314.42969	13237.55957	13309.07031	13309.07031	225600000
2007/5/9	13300.62012	13369.29004	13278.34961	13362.87012	13362.87012	237040000
2007/5/10	13359.04981	13359.12988	13210.90039	13215.12988	13215.12988	224640000
2007/5/11	13212.2002	13333.4502	13212.04004	13326.21973	13326.21973	257840000
2007/5/14	13325.80957	13383.75977	13297.04004	13346.78027	13346.78027	199620000
2007/5/15	13346.04981	13481.59961	13339.46973	13383.83984	13383.83984	265250000
2007/5/16	13486.95996	13489.57031	13363.92969	13487.53027	13487.53027	237790000
2007/5/17	13487.53027	13516.70996	13447.79004	13476.71973	13476.71973	195800000
2007/5/18	13476.40039	13558.48047	13476.40039	13556.53027	13556.53027	282930000
2007/5/21	13556.53027	13586.03027	13529.13965	13542.87988	13542.87988	215550000
2007/5/22	13544.99023	13586.67969	13528.98047	13539.9502	13539.9502	201290000
2007/5/23	13540.83984	13609.75977	13505.16992	13525.65039	13525.65039	208260000
2007/5/24	13522.59961	13624.54981	13423.90039	13441.12988	13441.12988	240810000
2007/5/25	13441.94043	13516.13965	13440.07031	13507.28027	13507.28027	183470000
2007/5/29	13507.28027	13564.66016	13465.34961	13521.33984	13521.33984	205620000
2007/5/30	13517.88965	13636.08984	13456.73047	13633.08008	13633.08008	224780000
2007/5/31	13633	13673.07031	13614.71973	13627.63965	13627.63965	243510000
2007/6/1	13628.69043	13692	13624.38965	13668.11035	13668.11035	212780000
2007/6/4	13667.20996	13690.37988	13618.78027	13676.32031	13676.32031	177830000
2007/6/5	13673.19043	13673.50977	13551	13595.45996	13595.45996	223040000
2007/6/6	13590.66016	13591.07031	13437.30957	13465.66992	13465.66992	236830000
2007/6/7	13463.48047	13480.21973	13259.82031	13266.73047	13266.73047	298880000
2007/6/8	13267.13965	13431.21973	13251.53027	13424.38965	13424.38965	242000000
2007/6/11	13424.38965	13478.11035	13381.63965	13424.95996	13424.95996	183300000
2007/6/12	13424.38965	13449.5	13294.61035	13295.00977	13295.00977	233420000
2007/6/13	13287.62012	13485.12012	13287.62012	13482.34961	13482.34961	253050000
2007/6/14	13482.42969	13581.61035	13479.34961	13553.73047	13553.73047	228680000
2007/6/15	13556.65039	13688.66016	13556.49023	13639.48047	13639.48047	425080000
2007/6/18	13639	13667.94043	13608.75977	13612.98047	13612.98047	174380000
2007/6/19	13611.67969	13652.16992	13577.21973	13635.41992	13635.41992	233720000
2007/6/20	13636.55957	13674.36035	13483.25	13489.41992	13489.41992	274670000
2007/6/21	13486.66016	13564.20996	13398.87012	13545.83984	13545.83984	241170000
2007/6/22	13545.03027	13545.11035	13359.69043	13360.25977	13360.25977	380870000
2007/6/25	13360.08984	13488.76953	13299.78027	13352.04981	13352.04981	251720000
2007/6/26	13352.37012	13452.51953	13308.71973	13337.66016	13337.66016	240950000
2007/6/27	13336.92969	13433.00977	13259.86035	13427.73047	13427.73047	246010000
2007/6/28	13427.48047	13498.29004	13389.28027	13422.28027	13422.28027	207130000
2007/6/29	13422.61035	13524.54004	13314	13408.62012	13408.62012	262110000
2007/7/2	13409.59961	13537.87012	13409.51953	13535.42969	13535.42969	196410000
2007/7/3	13531.53027	13591.69043	13531.53027	13577.29981	13577.29981	111580000
2007/7/5	13576.24023	13580.05957	13513.49023	13565.83984	13565.83984	188840000
2007/7/6	13559.00977	13633.62988	13537.9502	13611.67969	13611.67969	176040000
2007/7/9	13612.66016	13670.45996	13609	13649.96973	13649.96973	192840000
2007/7/10	13648.58984	13649.24023	13496.16992	13501.7002	13501.7002	274420000
2007/7/11	13500.40039	13590.9502	13474.79004	13577.87012	13577.87012	224410000
2007/7/12	13579.33008	13869.94043	13579.16992	13861.73047	13861.73047	300520000
2007/7/13	13859.86035	13932.29004	13845.87988	13907.25	13907.25	223820000
2007/7/16	13907.08984	13989.11035	13894.98047	13950.98047	13950.98047	209060000
2007/7/17	13951.95996	14021.9502	13942.84961	13971.54981	13971.54981	266020000
2007/7/18	13955.04981	13965.94043	13823.59961	13918.21973	13918.21973	324400000
2007/7/19	13918.79004	14015.84961	13918.79004	14000.41016	14000.41016	265390000
2007/7/20	14000.73047	14009.26953	13797.66992	13851.08008	13851.08008	377650000
2007/7/23	13851.73047	13973.99023	13851.73047	13943.41992	13943.41992	237450000
2007/7/24	13940.90039	13940.99023	13701.58984	13716.9502	13716.9502	296990000
2007/7/25	13718.25	13822.21973	13674.83984	13785.07031	13785.07031	266860000
2007/7/26	13783.12012	13783.4502	13335.29981	13473.57031	13473.57031	426880000
2007/7/27	13472.67969	13520.79981	13265.46973	13265.46973	13265.46973	337120000
2007/7/30	13266.20996	13397.73047	13219.13965	13358.30957	13358.30957	295450000
2007/7/31	13360.66016	13498.53027	13199.79004	13211.99023	13211.99023	319890000
2007/8/1	13211.08984	13393.01953	13132.65039	13362.37012	13362.37012	355960000
2007/8/2	13357.82031	13503.33008	13350.41992	13463.33008	13463.33008	264830000
2007/8/3	13462.25	13471.79004	13175.24023	13181.91016	13181.91016	301800000
2007/8/6	13183.12988	13470.16016	13158.58008	13468.78027	13468.78027	311810000
2007/8/7	13467.71973	13608.11035	13347.16992	13504.29981	13504.29981	273340000
2007/8/8	13497.23047	13695.82031	13484.79004	13657.86035	13657.86035	288040000
2007/8/9	13652.33008	13652.33008	13270.67969	13270.67969	13270.67969	362490000
2007/8/10	13270.58984	13306.51953	13057.86035	13239.54004	13239.54004	338560000
2007/8/13	13239.54004	13338.15039	13219.45996	13236.53027	13236.53027	215260000
2007/8/14	13235.71973	13269.78027	13018.26953	13028.91992	13028.91992	269120000
2007/8/15	13021.92969	13119.32031	12834.24023	12861.46973	12861.46973	272760000
2007/8/16	12861.46973	12885.84961	12517.94043	12845.78027	12845.78027	457150000
2007/8/17	12848.04981	13167.67969	12847.80957	13079.08008	13079.08008	423940000
2007/8/20	13079.08008	13181.66016	12982.75	13121.34961	13121.34961	231800000
2007/8/21	13120.04981	13178.33008	13052.16992	13090.86035	13090.86035	204000000
2007/8/22	13090.86035	13248.08008	13088.25977	13236.12988	13236.12988	205530000
2007/8/23	13236.12988	13298.63965	13169.15039	13235.87988	13235.87988	198160000
2007/8/24	13235.87988	13381.46973	13208.65039	13378.87012	13378.87012	186060000
2007/8/27	13377.16016	13387.33008	13305.54981	13322.12988	13322.12988	152440000
2007/8/28	13318.42969	13318.59961	13034.78027	13041.84961	13041.84961	230470000
2007/8/29	13043.07031	13293.44043	13043.07031	13289.29004	13289.29004	227440000
2007/8/30	13287.91016	13315.13965	13184.58984	13238.73047	13238.73047	193240000
2007/8/31	13240.83984	13428.9502	13240.83984	13357.74023	13357.74023	234920000
2007/9/4	13358.38965	13494.05957	13317.5	13448.86035	13448.86035	262260000
2007/9/5	13442.84961	13443.16992	13248.24023	13305.46973	13305.46973	231850000
2007/9/6	13306.44043	13398.70996	13274.82031	13363.34961	13363.34961	203600000
2007/9/7	13360.74023	13360.83008	13082.16992	13113.37988	13113.37988	238300000
2007/9/10	13116.38965	13207.19043	13021.92969	13127.84961	13127.84961	221760000
2007/9/11	13129.40039	13325.9502	13129.15039	13308.38965	13308.38965	200160000
2007/9/12	13298.30957	13360.00977	13263.03027	13291.65039	13291.65039	195280000
2007/9/13	13292.37988	13469.26953	13292.37988	13424.87988	13424.87988	209950000
2007/9/14	13421.38965	13459.75	13323.83984	13442.51953	13442.51953	204780000
2007/9/17	13441.9502	13451.54004	13362.37012	13403.41992	13403.41992	169710000
2007/9/18	13403.17969	13739.95996	13403.17969	13739.38965	13739.38965	277620000
2007/9/19	13740.61035	13867.5	13739.87988	13815.55957	13815.55957	276590000
2007/9/20	13813.51953	13822.13965	13741.00977	13766.7002	13766.7002	200880000
2007/9/21	13768.33008	13877.16992	13768.25	13820.19043	13820.19043	419390000
2007/9/24	13821.57031	13874.41016	13750.92969	13759.05957	13759.05957	236690000
2007/9/25	13757.83984	13787.19043	13696.30957	13778.65039	13778.65039	213040000
2007/9/26	13779.29981	13915.79004	13779.29981	13878.15039	13878.15039	206560000
2007/9/27	13879.53027	13920.41992	13868.15039	13912.94043	13912.94043	156920000
2007/9/28	13912.94043	13924.80957	13850.26953	13895.62988	13895.62988	203030000
2007/10/1	13895.70996	14115.50977	13893.50977	14087.54981	14087.54981	205720000
2007/10/2	14087.13965	14107.46973	14012.11035	14047.30957	14047.30957	169270000
2007/10/3	14038.86035	14038.94043	13947.73047	13968.04981	13968.04981	178920000
2007/10/4	13967.88965	14010.41016	13951.62988	13974.30957	13974.30957	143300000
2007/10/5	13969.07031	14124.54004	13968.83008	14066.00977	14066.00977	183540000
2007/10/8	14065.36035	14067.95996	14009.66992	14043.73047	14043.73047	116420000
2007/10/9	14043.73047	14166.96973	14034.38965	14164.53027	14164.53027	176740000
2007/10/10	14165.01953	14165.01953	14009.50977	14078.69043	14078.69043	163280000
2007/10/11	14079.09961	14198.09961	13950.25	14015.12012	14015.12012	235090000
2007/10/12	14016.33984	14101.76953	14013.74023	14093.08008	14093.08008	178740000
2007/10/15	14092.42969	14118.51953	13904.32031	13984.79981	13984.79981	220490000
2007/10/16	13986.33984	13992.03027	13877.90039	13912.94043	13912.94043	229920000
2007/10/17	13920.66016	14012.83984	13774.66992	13892.54004	13892.54004	315420000
2007/10/18	13887.90039	13913.75	13820.34961	13888.95996	13888.95996	205540000
2007/10/19	13888.46973	13888.46973	13511.94043	13522.01953	13522.01953	332350000
2007/10/22	13521.62012	13587.21973	13407.49023	13566.96973	13566.96973	229440000
2007/10/23	13568.92969	13684.59961	13540.87988	13676.23047	13676.23047	206550000
2007/10/24	13675.58008	13690.4502	13470.16016	13675.25	13675.25	259150000
2007/10/25	13677.84961	13741.25977	13547.62988	13671.91992	13671.91992	274330000
2007/10/26	13675.66016	13811.25	13675.25	13806.7002	13806.7002	311390000
2007/10/29	13807.34961	13901.40039	13805.30957	13870.25977	13870.25977	207930000
2007/10/30	13869.04004	13869.29004	13778.41016	13792.46973	13792.46973	189730000
2007/10/31	13792.05957	13962.53027	13767.67969	13930.00977	13930.00977	277660000
2007/11/1	13924.16016	13924.16016	13548.92969	13567.87012	13567.87012	335560000
2007/11/2	13569.90039	13632.90039	13446.01953	13595.09961	13595.09961	279780000
2007/11/5	13592.58008	13618.26953	13446.91016	13543.40039	13543.40039	259590000
2007/11/6	13542.33984	13669.71973	13511.86035	13660.94043	13660.94043	252360000
2007/11/7	13646.71973	13647.29004	13285.62988	13300.01953	13300.01953	273050000
2007/11/8	13299.7002	13354	13079.48047	13266.29004	13266.29004	403680000
2007/11/9	13261.16992	13262.13965	13017.29981	13042.74023	13042.74023	356840000
2007/11/12	13039.16016	13162.63965	12981.04004	12987.54981	12987.54981	291980000
2007/11/13	12975.11035	13319.4502	12975.11035	13307.08984	13307.08984	298250000
2007/11/14	13305.46973	13367.16992	13197.83984	13231.00977	13231.00977	267510000
2007/11/15	13231.00977	13262.13965	13055.83008	13110.04981	13110.04981	242570000
2007/11/16	13109.48047	13211.16992	13050.54981	13176.79004	13176.79004	314920000
2007/11/19	13176.29981	13176.29981	12937.62988	12958.44043	12958.44043	285790000
2007/11/20	12955.91992	13107.37012	12839.67969	13010.13965	13010.13965	325810000
2007/11/21	13006.65039	13007.70996	12786.03027	12799.04004	12799.04004	284550000
2007/11/23	12796.07031	12980.87988	12796.07031	12980.87988	12980.87988	122250000
2007/11/26	12979.99023	13037.29981	12724.08984	12743.44043	12743.44043	265610000
2007/11/27	12744.78027	12991.84961	12744.78027	12958.44043	12958.44043	296070000
2007/11/28	12958.04004	13325.87012	12958.04004	13289.4502	13289.4502	310080000
2007/11/29	13287.91016	13346.26953	13214.75	13311.73047	13311.73047	201410000
2007/11/30	13314.25	13466.99023	13281.65039	13371.71973	13371.71973	312570000
2007/12/3	13368.21973	13407.24023	13296.28027	13314.57031	13314.57031	212170000
2007/12/4	13311.24023	13316.28027	13237.58984	13248.73047	13248.73047	204940000
2007/12/5	13244.00977	13460.24023	13244.00977	13444.95996	13444.95996	256800000
2007/12/6	13445.84961	13632.90039	13426.17969	13619.88965	13619.88965	197270000
2007/12/7	13618.26953	13668.09961	13601.36035	13625.58008	13625.58008	179420000
2007/12/10	13623.54981	13754.01953	13623.54981	13727.03027	13727.03027	190220000
2007/12/11	13726.87012	13780.11035	13413.74023	13432.76953	13432.76953	280630000
2007/12/12	13434.79981	13704.51953	13321.63965	13473.90039	13473.90039	310470000
2007/12/13	13473.98047	13527.62988	13353.91992	13517.95996	13517.95996	248800000
[truncated: 2,905 more rows]
